# Supplementary material for: Transcriptome analysis of PK-15 cells in innate immune response to porcine deltacoronavirus infection
Source: PLoS One. 2019 Oct 1;14(10):e0223177. doi: 10.1371/journal.pone.0223177 (PMC6773216; doi:10.1371/journal.pone.0223177)
Supplement: S1 Table — (XLSX) [file pone.0223177.s001.xlsx]

## Sheet: Sheet1
Supplementary table 1. Primers used for qRT-PCR experiments.
Species	Gene Name	Primers(5'-3')
Sus scrofa	FHL1	Forward-ATCAGAACGTGGAGTACAAGG
		Reverse-ATGGCAAGTCACGCAGTAG
Sus scrofa	IFN-ALPHAOMEGA	Forward-GCTCTCCTTCATCTTGGGA
		Reverse-GGTGACTGCTCCACTTTCTT
Sus scrofa	MX2	Forward-CGCATTCTTTCACTCGCAT
		Reverse-CTCAACCCACCAACTCACAC
Sus scrofa	STAT2	Forward-CCTCAGCGAAGACACACTC
		Reverse-AGCACCTCCTTTCTCCTTTT
Sus scrofa	DDX58	Forward-AGAGGAAGAGCAAGAGGGA
		Reverse-TCAGCGTTAGCAGTCAGAAG
Sus scrofa	GAPDH	Forward-AGGAGTAAGAGCCCCTGGA
		Reverse-TCTGGGATGGAAACTGGAA
