# Supplementary material for: Transcriptome analysis of PK-15 cells in innate immune response to porcine deltacoronavirus infection
Source: PLoS One. 2019 Oct 1;14(10):e0223177. doi: 10.1371/journal.pone.0223177 (PMC6773216; doi:10.1371/journal.pone.0223177)
Supplement: S3 Table — (XLSX) [file pone.0223177.s003.xlsx]

## Sheet: S3
Gene ID	Gene name	Gene description	Log2FoldChange(INF_36h/INF_24h)	P-value	FDR(padj)
novel.1066	-	-	-7.17907	9.82728e-84	2.30744e-79
novel.1067	-	-	-10.0362	5.66294e-60	6.6483e-56
novel.9088	-	-	-3.291	6.93924e-47	5.43111e-43
102723301	LOC102723301	RNA%2C 7SL%2C cytoplasmic 1	-10.7854	1.52367e-36	8.94392e-33
100518148	HEATR9	HEAT repeat containing 9	-3.01369	3.87564e-20	1.64589e-16
100154824	MCM3	minichromosome maintenance complex component 3	1.41766	4.20586e-20	1.64589e-16
100513970	RALGDS	ral guanine nucleotide dissociation stimulator%2C transcript variant X9	-1.45999	1.84687e-17	5.42657e-14
novel.10322	-	-	-1.98769	1.84892e-17	5.42657e-14
100048932	BTG2	BTG anti-proliferation factor 2	-1.65393	3.71198e-17	9.68415e-14
novel.10346	-	-	-2.03723	1.77513e-16	4.03501e-13
100516689	C10H1orf115	chromosome 10 C1orf115 homolog	-1.404	1.89034e-16	4.03501e-13
100516296	EGR3	early growth response 3%2C transcript variant X2	-2.03489	2.78115e-16	5.44178e-13
494019	CXCL10	C-X-C motif chemokine ligand 10	-1.52162	3.39964e-16	6.14027e-13
100038004	EGR2	early growth response 2%2C transcript variant X1	-2.07699	1.35159e-15	2.26681e-12
100519979	UNG	uracil DNA glycosylase	1.41997	1.88733e-15	2.9543e-12
novel.1292	-	PF07714:Protein tyrosine kinase	-2.14284	1.63799e-14	2.40376e-11
100157058	FILIP1L	filamin A interacting protein 1 like%2C transcript variant X1	-1.28386	1.89283e-14	2.61434e-11
100310806	IFN-ALPHAOMEGA	interferon-alphaomega	-1.67696	5.50557e-14	7.18171e-11
novel.11867	-	-	-2.17666	1.00341e-13	1.24e-10
100152808	WDHD1	WD repeat and HMG-box DNA binding protein 1%2C transcript variant X1	1.32213	2.19668e-13	2.5789e-10
novel.16531	-	-	1.5889	3.18603e-13	3.56228e-10
100522031	CDC6	cell division cycle 6%2C transcript variant X1	1.3981	3.39231e-13	3.62053e-10
100154583	CDCA7	cell division cycle associated 7%2C transcript variant X2	1.26748	3.97528e-13	4.05825e-10
110260428	BEND3	BEN domain containing 3%2C transcript variant X2	1.30397	8.39116e-13	8.10925e-10
novel.10676	-	-	-2.60656	8.63422e-13	8.10925e-10
445459	IFNB1	interferon beta 1	-1.72981	1.05176e-12	9.49822e-10
397422	CCL2	chemokine (C-C motif) ligand 2	-1.09379	1.14874e-12	9.98981e-10
novel.6105	-	PF00104:Ligand-binding domain of nuclear hormone receptor|PF00105:Zinc finger, C4 type (two domains)	-1.06764	2.13687e-12	1.73013e-09
100525066	DTL	denticleless E3 ubiquitin protein ligase homolog	1.2063	2.22121e-12	1.73847e-09
106504168	FBXO39	F-box protein 39%2C transcript variant X4	-1.78306	6.04562e-12	4.43598e-09
100622071	ERCC6L	ERCC excision repair 6 like%2C spindle assembly checkpoint helicase	1.45668	6.56236e-12	4.66922e-09
100736590	RFWD3	ring finger and WD repeat domain 3%2C transcript variant X1	1.1742	8.15136e-12	5.62923e-09
novel.5747	-	PF00017:SH2 domain	-1.24045	1.13922e-11	7.64254e-09
100141304	BLM	Bloom syndrome RecQ like helicase%2C transcript variant X1	1.26979	1.33555e-11	8.71078e-09
100525928	CLSPN	claspin%2C transcript variant X2	1.14419	1.74436e-11	1.07783e-08
733631	GATA3	GATA binding protein 3%2C transcript variant X2	-1.59896	2.09267e-11	1.2284e-08
100517403	BBC3	BCL2 binding component 3%2C transcript variant X2	-1.44037	3.05714e-11	1.75077e-08
100152434	PRPH	peripherin%2C transcript variant X1	-1.86596	4.54451e-11	2.5406e-08
novel.1186	-	PF17490:L1 transposable element dsRBD-like domain|PF02994:L1 transposable element RBD-like domain|PF17489:L1 transposable element trimerization domain	-1.65211	4.7065e-11	2.56997e-08
100517625	FAM120C	family with sequence similarity 120C	1.05531	5.72405e-11	3.00779e-08
novel.6214	-	PF05029:Timeless protein C terminal region|PF04821:Timeless protein	1.35638	5.7645e-11	3.00779e-08
100738903	ESYT3	extended synaptotagmin 3%2C transcript variant X1	1.26488	7.48974e-11	3.74168e-08
100519332	GOSR2	golgi SNAP receptor complex member 2%2C transcript variant X1	-1.18981	8.79025e-11	4.2999e-08
100153143	BCAR3	breast cancer anti-estrogen resistance 3%2C transcript variant X1	-1.09007	1.29082e-10	5.94285e-08
780440	YWHAZ	tyrosine 3-monooxygenase/tryptophan 5-monooxygenase activation protein zeta%2C transcript variant X1	-1.45899	1.43254e-10	6.24517e-08
100217388	IL29	interleukin 29 (interferon%2C lambda 1)	-2.35306	1.44328e-10	6.24517e-08
novel.1185	-	-	-2.82641	1.68231e-10	7.0537e-08
100522679	PPP1R15A	protein phosphatase 1 regulatory subunit 15A%2C transcript variant X1	-1.2475	1.76417e-10	7.26714e-08
100337659	EPHB3	EPH receptor B3%2C transcript variant X1	-1.23954	2.0049e-10	8.11637e-08
100513056	MMS22L	MMS22 like%2C DNA repair protein%2C transcript variant X7	1.23233	2.14603e-10	8.31397e-08
100624450	MSH6	mutS homolog 6%2C transcript variant X1	1.01837	2.30898e-10	8.74434e-08
novel.2330	-	-	-1.9029	2.78581e-10	1.03827e-07
100512301	EXO1	exonuclease 1%2C transcript variant X1	1.42245	2.86777e-10	1.05211e-07
100151944	LRRC20	leucine rich repeat containing 20%2C transcript variant X1	1.27479	3.30926e-10	1.19541e-07
100621740	CEP85	centrosomal protein 85%2C transcript variant X1	1.50066	3.50942e-10	1.2485e-07
100152418	MTBP	MDM2 binding protein%2C transcript variant X2	1.19533	3.60188e-10	1.26227e-07
100517749	FEN1	flap structure-specific endonuclease 1	1.07499	4.28964e-10	1.48119e-07
100520671	CDC7	cell division cycle 7%2C transcript variant X4	1.25514	4.40032e-10	1.49738e-07
100511003	UHRF1	ubiquitin like with PHD and ring finger domains 1%2C transcript variant X2	1.09733	8.03306e-10	2.58378e-07
100155834	RNF152	ring finger protein 152%2C transcript variant X6	-1.17328	1.06029e-09	3.30823e-07
novel.3167	-	-	-3.10729	1.07081e-09	3.30823e-07
novel.603	-	-	-1.21075	1.1387e-09	3.4723e-07
novel.11345	-	-	-1.96173	1.39191e-09	4.13697e-07
100514260	XRCC2	X-ray repair cross complementing 2%2C transcript variant X1	1.60064	1.45831e-09	4.28014e-07
100513220	GPR83	G protein-coupled receptor 83	-2.5654	2.33203e-09	6.59713e-07
100153642	ANKRD37	ankyrin repeat domain 37%2C transcript variant X2	-1.07351	2.46934e-09	6.90238e-07
novel.13026	-	PF00076:RNA recognition motif. (a.k.a. RRM, RBD, or RNP domain)|PF00641:Zn-finger in Ran binding protein and others	-1.51921	2.82528e-09	7.80443e-07
100514032	LOC100514032	olfactory receptor 1052-like	-2.58187	2.86005e-09	7.80859e-07
novel.10562	-	PF12796:Ankyrin repeats (3 copies)|PF07724:AAA domain (Cdc48 subfamily)	1.57935	3.49498e-09	9.32525e-07
100519275	CSRNP1	cysteine and serine rich nuclear protein 1	-1.0307	4.22634e-09	1.1026e-06
100523847	MAMSTR	MEF2 activating motif and SAP domain containing transcriptional regulator%2C transcript variant X3	2.0665	4.61378e-09	1.19046e-06
396613	CCL5	C-C motif chemokine ligand 5	-1.71063	4.78041e-09	1.22004e-06
397667	FHL1	four and a half LIM domains 1%2C transcript variant X3	-1.67902	5.053e-09	1.27575e-06
novel.6711	-	PF12632:Mysoin-binding motif of peroxisomes	-1.71402	5.31345e-09	1.32723e-06
novel.13029	-	-	-1.29005	6.24523e-09	1.54356e-06
novel.11540	-	PF02994:L1 transposable element RBD-like domain|PF17489:L1 transposable element trimerization domain	-1.69444	6.55464e-09	1.60316e-06
100736875	BCL7A	BCL tumor suppressor 7A%2C transcript variant X2	1.15374	7.18261e-09	1.70351e-06
100625408	TWNK	twinkle mtDNA helicase	1.02293	7.33096e-09	1.72131e-06
novel.5824	-	PF00007:Cystine-knot domain	-1.31794	7.80125e-09	1.8136e-06
novel.17233	-	-	-1.74252	8.68625e-09	1.96109e-06
novel.1541	-	PF00229:TNF(Tumour Necrosis Factor) family	-1.15666	9.95208e-09	2.22547e-06
100624979	BRCA2	BRCA2%2C DNA repair associated	1.02813	1.03487e-08	2.29233e-06
100151840	CEP250	centrosomal protein 250%2C transcript variant X1	1.03634	1.35824e-08	2.9805e-06
100620785	ANKLE1	ankyrin repeat and LEM domain containing 1	1.61768	1.46855e-08	3.19273e-06
100154982	CEP78	centrosomal protein 78%2C transcript variant X4	1.05264	1.48346e-08	3.19556e-06
100622301	REM2	RRAD and GEM like GTPase 2%2C transcript variant X3	-1.51989	1.6449e-08	3.51111e-06
733670	RGS2	regulator of G protein signaling 2	-1.11896	1.95523e-08	4.09901e-06
100329221	PPARGC1B	PPARG coactivator 1 beta%2C transcript variant X1	1.329	2.05634e-08	4.27281e-06
novel.516	-	-	-1.68566	2.09729e-08	4.3137e-06
novel.15554	-	PF12403:Paired-box protein 2 C terminal|PF00292:'Paired box' domain	-1.17294	2.21979e-08	4.45475e-06
100519003	APEX2	apurinic/apyrimidinic endodeoxyribonuclease 2	1.04779	2.26348e-08	4.50393e-06
novel.10541	-	-	1.24097	2.65828e-08	5.22589e-06
106509717	LOC106509717	uncharacterized LOC106509717%2C transcript variant X2	-1.96676	2.70423e-08	5.22589e-06
100523640	GP5	glycoprotein V platelet	-1.56919	3.2615e-08	6.17581e-06
novel.15987	-	-	-3.29338	3.34314e-08	6.26308e-06
110257248	LOC110257248	collagen alpha-2(I) chain-like	-1.6292	3.3871e-08	6.26308e-06
100522820	KIF24	kinesin family member 24%2C transcript variant X3	1.35035	3.38761e-08	6.26308e-06
100621115	LOC100621115	nitric oxide-associated protein 1-like%2C transcript variant X4	1.00975	3.88467e-08	7.01631e-06
100626033	CTNNAL1	catenin alpha like 1%2C transcript variant X1	-1.00831	4.20343e-08	7.53408e-06
106504950	FAM237A	family with sequence similarity 237 member A%2C transcript variant X6	-1.01875	5.46642e-08	9.50752e-06
100154547	HELLS	helicase%2C lymphoid-specific%2C transcript variant X2	1.01355	5.6145e-08	9.69327e-06
novel.10064	-	-	-1.81571	5.99765e-08	1.02047e-05
novel.12241	-	-	-1.60597	6.05487e-08	1.02279e-05
novel.8693	-	-	-1.5834	6.2212e-08	1.04338e-05
novel.18317	-	-	-1.77955	6.5093e-08	1.08396e-05
100154567	NUP43	nucleoporin 43%2C transcript variant X1	1.16884	7.07742e-08	1.17027e-05
novel.14897	-	-	-2.09758	7.47626e-08	1.21905e-05
100514379	FBXO5	F-box protein 5%2C transcript variant X1	1.05073	8.98945e-08	1.45567e-05
100627504	PTCH1	patched 1%2C transcript variant X3	1.57168	9.67381e-08	1.54518e-05
100620381	DPPA2	developmental pluripotency associated 2	-1.1268	1.30917e-07	2.00911e-05
100154460	PRTG	protogenin%2C transcript variant X1	-6.87812	1.33298e-07	2.03237e-05
106504205	LOC106504205	uncharacterized LOC106504205	-2.07127	1.42413e-07	2.14249e-05
novel.13025	-	-	-1.53829	1.5598e-07	2.289e-05
100514323	LOC100514323	NACHT%2C LRR and PYD domains-containing protein 1a-like	1.34636	1.66538e-07	2.42876e-05
100523029	DLX2	distal-less homeobox 2	-1.55854	1.92469e-07	2.7725e-05
100519699	CTNND1	catenin delta 1%2C transcript variant X19	-1.38536	2.08783e-07	2.9751e-05
808503	COX1	-	-1.17354	2.30405e-07	3.20114e-05
novel.3918	-	PF15226:HCF-1 beta-propeller-interacting protein family	-1.24112	2.32007e-07	3.20443e-05
100513318	RAD1	RAD1 checkpoint DNA exonuclease%2C transcript variant X4	1.07623	2.57272e-07	3.49957e-05
102162017	EFCAB8	EF-hand calcium binding domain 8%2C transcript variant X1	-1.84353	2.57848e-07	3.49957e-05
100626098	MCM10	minichromosome maintenance 10 replication initiation factor%2C transcript variant X1	1.15088	2.65665e-07	3.58495e-05
100158048	SIPA1L2	signal induced proliferation associated 1 like 2%2C transcript variant X5	-1.00583	2.77789e-07	3.70596e-05
100156502	FOXA1	forkhead box A1	1.19179	2.93146e-07	3.88874e-05
novel.2147	-	PF00514:Armadillo/beta-catenin-like repeat	-1.74016	3.00175e-07	3.95962e-05
106508499	LOC106508499	uncharacterized LOC106508499%2C transcript variant X1	-2.20865	3.07126e-07	4.02867e-05
novel.4480	-	PF00618:RasGEF N-terminal motif|PF00617:RasGEF domain|PF00169:PH domain	-1.10123	3.11953e-07	4.06926e-05
novel.4830	-	PF07159:Protein of unknown function (DUF1394)	-1.48403	3.51286e-07	4.53198e-05
100737004	COBLL1	cordon-bleu WH2 repeat protein like 1%2C transcript variant X10	-1.02489	3.89487e-07	4.97019e-05
397599	B3GNT5	UDP-GlcNAc:betaGal beta-1%2C3-N-acetylglucosaminyltransferase 5%2C transcript variant X6	-1.19775	3.91769e-07	4.97037e-05
novel.3917	-	-	-1.44002	6.07101e-07	7.42556e-05
100169744	CXCL11	C-X-C motif chemokine ligand 11%2C transcript variant X1	-1.10872	6.20837e-07	7.4463e-05
102166572	LOC102166572	-	-2.19036	6.21582e-07	7.4463e-05
novel.17786	-	PF00102:Protein-tyrosine phosphatase	-1.07765	7.39678e-07	8.68383e-05
novel.17511	-	-	1.80545	7.5973e-07	8.74435e-05
100155760	LOC100155760	interferon omega 1	-1.64365	7.67469e-07	8.78203e-05
novel.13682	-	PF00028:Cadherin domain	-1.23935	8.17766e-07	9.27592e-05
100525271	BCORL1	BCL6 corepressor like 1%2C transcript variant X9	1.51831	8.32713e-07	9.28664e-05
106504252	LOC106504252	uncharacterized LOC106504252%2C transcript variant X5	-1.56579	8.34378e-07	9.28664e-05
106510023	LOC106510023	uncharacterized LOC106510023	-1.30063	8.59805e-07	9.43708e-05
397686	IFNA1	interferon%2C alpha 1	-2.55238	8.61162e-07	9.43708e-05
novel.18012	-	PF00397:WW domain	-1.07287	1.02998e-06	0.000110935
100515966	GLP2R	glucagon like peptide 2 receptor%2C transcript variant X1	-3.30667	1.07011e-06	0.000113693
100511579	KIAA1614	KIAA1614 ortholog	-2.33332	1.1113e-06	0.00011701
100625562	FIGNL1	fidgetin like 1%2C transcript variant X1	1.14641	1.12898e-06	0.000117071
100739807	DNAJC9	DnaJ heat shock protein family (Hsp40) member C9	1.14529	1.13182e-06	0.000117071
595111	KLF4	Kruppel like factor 4	-1.50504	1.17289e-06	0.00012026
110255361	LOC110255361	interferon-induced very large GTPase 1-like%2C transcript variant X4	-1.24971	1.22594e-06	0.000124611
novel.14428	-	-	-1.60889	1.323e-06	0.000133322
100625893	LRRC34	leucine rich repeat containing 34%2C transcript variant X2	-2.08763	1.34955e-06	0.000135199
100628171	EVA1C	eva-1 homolog C%2C transcript variant X1	6.64691	1.35314e-06	0.000135199
novel.14064	-	-	-1.25168	1.46597e-06	0.000145237
100511132	BICD1	BICD cargo adaptor 1%2C transcript variant X9	1.32135	1.77702e-06	0.000169612
novel.11541	-	-	-1.62252	1.82132e-06	0.000173136
100622240	TSPAN5	tetraspanin 5%2C transcript variant X3	-2.05224	1.83662e-06	0.000173886
110255404	LOC110255404	-	-2.34571	2.01146e-06	0.000188164
novel.10499	-	-	-1.29694	2.17679e-06	0.000200957
110260108	LOC110260108	uncharacterized LOC110260108	-1.13952	2.2654e-06	0.000206972
novel.10356	-	-	-2.80134	2.30181e-06	0.000208601
100157309	ISLR2	immunoglobulin superfamily containing leucine rich repeat 2%2C transcript variant X1	-2.75442	2.46129e-06	0.000221422
110257420	LOC110257420	cytochrome c oxidase subunit 4 isoform 2%2C mitochondrial%2C transcript variant X3	-3.2092	2.56427e-06	0.000228065
100518296	SLC1A6	solute carrier family 1 member 6	1.02685	2.61642e-06	0.000230953
novel.11129	-	-	-1.33182	2.85758e-06	0.000248372
100522952	ADAMTS5	ADAM metallopeptidase with thrombospondin type 1 motif 5%2C transcript variant X3	1.87987	3.33832e-06	0.000280945
novel.8313	-	PF07534:TLD	-1.14393	3.53222e-06	0.000295148
100512825	LMO2	LIM domain only 2%2C transcript variant X2	-2.3793	3.69135e-06	0.00030735
novel.6612	-	-	-1.88315	3.77435e-06	0.000309866
novel.4915	-	PF14559:Tetratricopeptide repeat	-1.12839	3.93451e-06	0.000320772
novel.14508	-	PF17069:Arginine/Serine-Rich protein 1	-1.01381	4.01156e-06	0.000324799
110257837	LOC110257837	uncharacterized LOC110257837	-1.99323	4.01157e-06	0.000324799
100517454	ZNF554	zinc finger protein 554	1.72137	4.06807e-06	0.000326134
novel.939	-	-	-1.31441	4.08324e-06	0.000326134
novel.14743	-	-	1.07315	4.12209e-06	0.000326134
novel.16979	-	PF13520:Amino acid permease	-1.60837	4.2361e-06	0.000331545
novel.6111	-	-	-1.60624	4.28912e-06	0.00033458
novel.16994	-	PF01231:Indoleamine 2,3-dioxygenase	-1.0252	4.60102e-06	0.000353046
100521677	CHML	CHM like%2C Rab escort protein 2	1.02819	4.96343e-06	0.00037594
110260250	LOC110260250	uncharacterized LOC110260250	-1.50649	5.27319e-06	0.000398117
novel.10700	-	-	-1.81806	5.8207e-06	0.000427094
100626164	PMEL	premelanosome protein	-1.20061	5.92298e-06	0.000430562
novel.9771	-	-	1.24185	6.13734e-06	0.000442039
novel.5809	-	-	-1.31665	6.66716e-06	0.000477271
novel.1184	-	-	-1.87016	7.1116e-06	0.000503642
novel.7789	-	PF00076:RNA recognition motif. (a.k.a. RRM, RBD, or RNP domain)	-1.12486	7.14279e-06	0.000503642
100627149	RAC1	ras-related C3 botulinum toxin substrate 1 (rho family%2C small GTP binding protein Rac1)%2C transcript variant X1	-1.05079	8.43122e-06	0.000573812
110256062	LOC110256062	uncharacterized LOC110256062	-2.3489	8.47227e-06	0.000574939
100525125	OMG	oligodendrocyte myelin glycoprotein	-2.80477	8.99397e-06	0.000600676
novel.204	-	PF15440:THRAP3/BCLAF1 family	-1.94921	9.0306e-06	0.000600676
novel.8587	-	PF01412:Putative GTPase activating protein for Arf	-1.78076	9.2426e-06	0.00061304
novel.17719	-	-	-1.02937	9.37526e-06	0.000620088
novel.9898	-	PF00566:Rab-GTPase-TBC domain|PF00640:Phosphotyrosine interaction domain (PTB/PID)|PF11830:Domain of unknown function (DUF3350)	-1.0055	9.58631e-06	0.000630495
100516153	RCVRN	recoverin%2C transcript variant X1	-1.32814	1.05093e-05	0.000672364
100624928	SPICE1	spindle and centriole associated protein 1%2C transcript variant X1	1.03637	1.12436e-05	0.000717388
100152847	SKOR1	SKI family transcriptional corepressor 1	-1.58568	1.19167e-05	0.000742186
100519689	LRP2	LDL receptor related protein 2	-1.43824	1.208e-05	0.000746416
novel.16142	-	PF00076:RNA recognition motif. (a.k.a. RRM, RBD, or RNP domain)	-1.57703	1.2378e-05	0.000760087
novel.1703	-	-	1.06507	1.28993e-05	0.000785073
110257078	MARS2	methionyl-tRNA synthetase 2%2C mitochondrial%2C transcript variant X8	1.07173	1.29062e-05	0.000785073
100737439	LRRC8D	leucine rich repeat containing 8 family member D%2C transcript variant X13	-1.44714	1.29433e-05	0.000785297
novel.10698	-	PF08333:Protein of unknown function (DUF1725)	-3.04823	1.32036e-05	0.000794926
novel.18109	-	PF09069:EF-hand|PF00569:Zinc finger, ZZ type|PF00435:Spectrin repeat|PF09068:EF hand|PF00397:WW domain|PF00307:Calponin homology (CH) domain	-1.80111	1.34973e-05	0.000810531
110255519	LOC110255519	uncharacterized LOC110255519	-1.32957	1.35343e-05	0.000810678
novel.6223	-	-	-1.19082	1.43755e-05	0.000852363
100620522	BACH2	BTB domain and CNC homolog 2%2C transcript variant X2	-1.1328	1.4967e-05	0.000880766
novel.1966	-	-	-1.13004	1.60905e-05	0.000935161
100518008	M1AP	meiosis 1 associated protein%2C transcript variant X1	-2.36631	1.62562e-05	0.000942457
100152154	MOBP	myelin-associated oligodendrocyte basic protein%2C transcript variant X5	-2.4869	1.64017e-05	0.000946239
396687	LEAP2	liver enriched antimicrobial peptide 2	-2.79878	1.64188e-05	0.000946239
novel.13630	-	PF01198:Ribosomal protein L31e	-1.37661	1.66299e-05	0.000954694
100518006	SBK1	SH3 domain binding kinase 1%2C transcript variant X1	1.22664	1.88097e-05	0.00105658
novel.8902	-	PF00788:Ras association (RalGDS/AF-6) domain	-1.3292	1.91792e-05	0.00107221
100158037	DDX60	DExD/H-box helicase 60%2C transcript variant X3	-1.0981	1.97853e-05	0.00110346
novel.9758	-	-	2.005	2.00845e-05	0.00111223
novel.327	-	-	1.18587	2.09091e-05	0.00114218
novel.17211	-	-	-1.29125	2.10174e-05	0.00114498
110257627	LOC110257627	uncharacterized LOC110257627	-1.97419	2.11266e-05	0.00114827
novel.5750	-	-	-1.47778	2.18123e-05	0.0011828
novel.5455	-	-	-1.84246	2.19437e-05	0.00118593
novel.10701	-	-	-1.39648	2.27531e-05	0.00121339
106506339	LOC106506339	uncharacterized LOC106506339	-1.01307	2.28105e-05	0.00121339
100514867	MASTL	microtubule associated serine/threonine kinase like%2C transcript variant X1	1.13854	2.30645e-05	0.00122247
100156484	MAFF	MAF bZIP transcription factor F%2C transcript variant X2	-1.34412	2.33821e-05	0.00123465
110261735	LOC110261735	uncharacterized LOC110261735	-6.35396	2.64287e-05	0.00135195
novel.16296	-	-	-1.36422	2.74383e-05	0.00139777
100737113	LOC100737113	keratin%2C type I cytoskeletal 17	-1.54627	2.74571e-05	0.00139777
106508014	IMPG2	interphotoreceptor matrix proteoglycan 2%2C transcript variant X4	-1.55376	2.814e-05	0.00142092
novel.2328	-	PF00090:Thrombospondin type 1 domain	-1.10057	2.83754e-05	0.00142973
novel.3858	-	-	1.12269	2.92161e-05	0.00146037
novel.5485	-	-	-1.62069	2.92323e-05	0.00146037
novel.13629	-	PF00418:Tau and MAP protein, tubulin-binding repeat	-1.02535	2.96959e-05	0.00147725
novel.2791	-	-	-1.5539	3.0157e-05	0.00149071
novel.3098	-	PF13857:Ankyrin repeats (many copies)|PF12796:Ankyrin repeats (3 copies)	-1.86288	3.07145e-05	0.0015119
110259969	ITPRIPL1	inositol 1%2C4%2C5-trisphosphate receptor interacting protein-like 1%2C transcript variant X3	1.26092	3.33698e-05	0.00161397
novel.15986	-	-	-1.1011	3.39855e-05	0.0016352
110255680	ZNF658	zinc finger protein 658%2C transcript variant X1	-6.27368	3.45406e-05	0.00165176
110260898	KLHL36	kelch like family member 36	2.09634	3.61221e-05	0.00171253
100623472	ENKD1	enkurin domain containing 1%2C transcript variant X1	-1.04851	3.90789e-05	0.0018269
novel.6076	-	-	-1.26935	4.01514e-05	0.00186988
100144620	AQP10	aquaporin 10%2C transcript variant X1	-2.329	4.23174e-05	0.00195209
novel.17251	-	PF00632:HECT-domain (ubiquitin-transferase)	-1.47589	4.38434e-05	0.00201063
novel.6053	-	PF05794:T-complex protein 11	-1.42786	4.44327e-05	0.00202186
110258082	NPDC1	neural proliferation%2C differentiation and control 1%2C transcript variant X1	1.45929	4.72819e-05	0.00213086
100522363	AZU1	azurocidin 1	-3.54735	4.77974e-05	0.00214586
100037999	TPM1	tropomyosin 1 (alpha)%2C transcript variant X7	-1.00448	4.88233e-05	0.00217742
100525104	REL	REL proto-oncogene%2C NF-kB subunit%2C transcript variant X1	-1.0652	4.88295e-05	0.00217742
100037292	ACKR4	atypical chemokine receptor 4	-2.30571	5.08325e-05	0.00224774
novel.14079	-	-	-1.48746	5.50433e-05	0.00238894
novel.84	-	-	1.06366	5.63017e-05	0.00242562
100511267	IFI44L	interferon-induced protein 44-like%2C transcript variant X2	-1.02164	5.66777e-05	0.00243289
novel.14175	-	-	-2.40674	5.83521e-05	0.00249969
novel.5434	-	PF01023:S-100/ICaBP type calcium binding domain	-1.05081	6.17067e-05	0.00260589
100621659	AIRE	autoimmune regulator	-1.81165	6.44684e-05	0.00270307
100514366	PROCA1	protein interacting with cyclin A1%2C transcript variant X2	-1.36852	6.70483e-05	0.00279539
novel.16522	-	-	1.28849	6.78057e-05	0.00280296
100738632	CDKL4	cyclin dependent kinase like 4	-2.07569	6.9574e-05	0.00286596
100626514	CHST2	carbohydrate sulfotransferase 2	-1.21569	6.99747e-05	0.00287742
100626520	NKX2-2	NK2 homeobox 2%2C transcript variant X2	-1.38206	7.22652e-05	0.00295094
novel.8220	-	PF00078:Reverse transcriptase (RNA-dependent DNA polymerase)	-1.08906	7.28463e-05	0.0029695
102161608	PGBD5	piggyBac transposable element derived 5%2C transcript variant X1	1.13083	7.41135e-05	0.00300032
100144482	CDSN	corneodesmosin	3.29392	7.64088e-05	0.00306262
100158219	FAM26F	family with sequence similarity 26 member F	-1.98764	7.79741e-05	0.00311896
novel.9244	-	PF01388:ARID/BRIGHT DNA binding domain	-1.38184	8.50981e-05	0.00335816
493187	IL27	interleukin 27%2C transcript variant X1	-1.81548	8.92135e-05	0.0034713
100155983	DGKK	diacylglycerol kinase kappa	-4.08928	9.63379e-05	0.00368406
100620574	ZBTB8A	zinc finger and BTB domain containing 8A%2C transcript variant X1	1.01581	9.68829e-05	0.00369888
100739505	GPBAR1	G protein-coupled bile acid receptor 1%2C transcript variant X1	-2.52719	9.95178e-05	0.00378103
110255459	LOC110255459	uncharacterized LOC110255459	-1.25643	9.97433e-05	0.00378348
novel.5009	-	-	-1.21938	0.000101071	0.00380314
novel.11258	-	-	1.31134	0.000101598	0.0038142
100523714	PIP5KL1	phosphatidylinositol-4-phosphate 5-kinase like 1	-1.76759	0.00010169	0.0038142
novel.5454	-	-	-1.3183	0.000103068	0.00385357
100526065	SESN3	sestrin 3	-1.00097	0.000105562	0.00392182
novel.9949	-	PF00017:SH2 domain|PF00018:SH3 domain|PF00169:PH domain|PF00779:BTK motif	-1.50321	0.000106581	0.00394718
100621036	TFDP1	transcription factor Dp-1%2C transcript variant X3	1.18886	0.000106849	0.00395087
novel.16036	-	PF00514:Armadillo/beta-catenin-like repeat	-1.48399	0.000108631	0.00401046
novel.15202	-	PF10441:Urb2/Npa2 family	1.70792	0.000109335	0.00402667
novel.17087	-	-	1.10001	0.000113743	0.00415994
110259327	LOC110259327	uncharacterized LOC110259327%2C transcript variant X1	-2.49539	0.000116613	0.00422542
novel.10144	-	PF02934:GatB/GatE catalytic domain	-1.12076	0.000119227	0.00430102
106507563	LOC106507563	uncharacterized LOC106507563	1.93828	0.000119356	0.00430102
novel.4714	-	PF00620:RhoGAP domain|PF00784:MyTH4 domain	1.19291	0.000119432	0.00430102
100525013	FGF18	fibroblast growth factor 18%2C transcript variant X1	-1.44786	0.000125072	0.00445628
100623166	DCHS1	dachsous cadherin-related 1	-1.37538	0.000135454	0.00477546
102167454	LOC102167454	uncharacterized LOC102167454	1.05776	0.000142138	0.00492969
novel.15012	-	PF01291:LIF / OSM family	-1.12737	0.000142968	0.00495117
novel.498	-	-	-2.69691	0.000143424	0.00495964
novel.18898	-	-	-1.4756	0.000144933	0.0049971
100622989	CDON	cell adhesion associated%2C oncogene regulated%2C transcript variant X1	1.08428	0.000145901	0.00502312
novel.14797	-	PF00856:SET domain	-1.185	0.000149718	0.00508004
100737369	LOC100737369	-	-2.33907	0.00015152	0.00513375
100626969	LPP	LIM domain containing preferred translocation partner in lipoma%2C transcript variant X5	-1.44912	0.000152085	0.00513806
100152163	DLL4	delta like canonical Notch ligand 4	-1.15978	0.000160443	0.00534354
100624297	YPEL3	yippee like 3%2C transcript variant X6	-1.09605	0.000166285	0.00549137
100513277	SEC31B	SEC31 homolog B%2C COPII coat complex component%2C transcript variant X12	-2.42374	0.000167949	0.00553077
novel.3933	-	PF00089:Trypsin	-1.00612	0.000168437	0.00553132
novel.6801	-	PF08839:DNA replication factor CDT1 like	1.33599	0.000170052	0.00556102
100037270	DESI2	desumoylating isopeptidase 2%2C transcript variant X7	-1.07932	0.000172087	0.005607
novel.311	-	-	1.06302	0.00017287	0.00562186
novel.17471	-	-	1.18403	0.000174367	0.0056627
novel.494	-	-	-1.1043	0.000178623	0.00576107
novel.17864	-	-	-1.66586	0.000180611	0.0058013
100515041	PDLIM5	PDZ and LIM domain 5%2C transcript variant X10	-1.98509	0.000180909	0.00580293
novel.11764	-	-	-2.5134	0.000182837	0.0058488
novel.12571	-	-	-1.07085	0.000186845	0.00595266
396859	NOS2	nitric oxide synthase 2%2C transcript variant X3	-1.69496	0.000188028	0.00598224
novel.4950	-	-	-1.85483	0.00019247	0.00610694
110258051	LOC110258051	-	-1.02137	0.000192728	0.00610694
100738444	TMEM178A	transmembrane protein 178A%2C transcript variant X6	-1.76067	0.000193919	0.0061364
novel.7122	-	PF11977:Zc3h12a-like Ribonuclease NYN domain	-1.05262	0.000202388	0.00636381
novel.18711	-	-	-1.17071	0.000205041	0.00643632
novel.19008	-	-	1.4652	0.000205811	0.00645187
novel.17216	-	-	-4.04223	0.000206921	0.00646937
110257314	LOC110257314	uncharacterized LOC110257314	-1.01679	0.000209687	0.00653843
100152765	WSB2	WD repeat and SOCS box containing 2%2C transcript variant X2	-1.10512	0.000214273	0.0066534
novel.3687	-	PF00096:Zinc finger, C2H2 type	1.06546	0.000214507	0.0066534
novel.3262	-	-	1.59189	0.00021483	0.00665464
100620702	TRHDE	thyrotropin releasing hormone degrading enzyme	-1.23529	0.000221318	0.00681483
novel.2348	-	PF02020:eIF4-gamma/eIF5/eIF2-epsilon|PF02854:MIF4G domain|PF02847:MA3 domain	-1.55629	0.000221379	0.00681483
novel.12815	-	-	1.29207	0.000221453	0.00681483
110255930	NOTUM	NOTUM%2C palmitoleoyl-protein carboxylesterase%2C transcript variant X1	-2.50842	0.000221781	0.006816
100625946	MAP2K6	mitogen-activated protein kinase kinase 6%2C transcript variant X1	-1.28767	0.000228503	0.00696533
100510911	CASZ1	castor zinc finger 1%2C transcript variant X1	-1.04611	0.000228974	0.00696533
novel.18999	-	-	6.02652	0.00022931	0.00696533
novel.970	-	-	-1.36781	0.000231999	0.00703678
novel.17750	-	PF00001:7 transmembrane receptor (rhodopsin family)	-2.20775	0.000236793	0.00711896
100522202	GNG11	G protein subunit gamma 11	-1.2589	0.000236793	0.00711896
110260603	PLXNB2	plexin B2%2C transcript variant X12	1.3352	0.000240079	0.0072085
100621538	LOC100621538	histone H2A type 3%2C transcript variant X2	-1.33193	0.000240923	0.00722461
novel.11064	-	-	-3.41159	0.000249364	0.00742243
100519210	SPHK1	sphingosine kinase 1%2C transcript variant X5	1.00162	0.000252293	0.00747147
100157471	ATAD1	ATPase family%2C AAA domain containing 1%2C transcript variant X4	-1.02621	0.000254209	0.00749146
100627220	TMCC2	transmembrane and coiled-coil domain family 2%2C transcript variant X1	1.04445	0.00026089	0.00765712
100621483	CORO1A	coronin 1A%2C transcript variant X1	-1.07562	0.000270281	0.00788348
novel.9927	-	PF00397:WW domain	-1.42732	0.000281489	0.00816978
novel.8146	-	-	-1.16695	0.000284117	0.0082156
110261486	LOC110261486	histone H2B type 1-B	-1.10135	0.000286364	0.00826022
100511691	ANKRD35	ankyrin repeat domain 35%2C transcript variant X2	-1.27848	0.000294165	0.00844375
novel.17844	-	-	-5.30912	0.000304598	0.00870068
novel.7571	-	-	-2.52078	0.000313313	0.00890628
100511833	KBTBD7	kelch repeat and BTB domain containing 7	1.19346	0.000315076	0.00894557
novel.16207	-	PF00063:Myosin head (motor domain)	-1.09284	0.000327212	0.00922321
100739544	HAX1	HCLS1 associated protein X-1%2C transcript variant X1	-1.65457	0.000330519	0.0092941
100523303	SHD	Src homology 2 domain containing transforming protein D	-1.88174	0.000359619	0.00999235
100511262	TULP2	tubby like protein 2%2C transcript variant X1	-1.10886	0.00036037	0.00999235
106506534	LOC106506534	uncharacterized LOC106506534	1.13905	0.000372103	0.0102667
novel.8882	-	-	-1.24479	0.000374801	0.0103048
novel.9698	-	-	-1.06473	0.000387877	0.0105947
100522154	KIAA1211	KIAA1211 ortholog%2C transcript variant X2	1.18584	0.00038847	0.0105947
100514113	SYNDIG1L	synapse differentiation inducing 1 like%2C transcript variant X3	-2.78124	0.000398745	0.0108383
novel.1462	-	PF00005:ABC transporter|PF12698:ABC-2 family transporter protein	1.22151	0.000405504	0.0109945
novel.11748	-	-	-2.16177	0.000407759	0.011031
397460	TNC	tenascin C%2C transcript variant X18	1.54945	0.000411006	0.0110924
novel.17215	-	-	-2.10685	0.000420514	0.01131
102163359	LOC102163359	uncharacterized LOC102163359	-2.63322	0.000434281	0.011627
novel.16196	-	-	-1.27141	0.000447339	0.0119087
106510299	LOC106510299	uncharacterized LOC106510299	-1.4644	0.000452847	0.0119874
100627757	AATK	apoptosis associated tyrosine kinase	-1.9409	0.000466753	0.0123277
106504303	LOC106504303	uncharacterized LOC106504303%2C transcript variant X3	1.05137	0.000469158	0.0123671
100517078	LRRC8E	leucine rich repeat containing 8 family member E%2C transcript variant X2	1.05339	0.000469298	0.0123671
novel.13076	-	PF13716:Divergent CRAL/TRIO domain|PF00616:GTPase-activator protein for Ras-like GTPase	-2.20967	0.000482961	0.0126703
novel.11429	-	PF01553:Acyltransferase|PF16076:Acyltransferase C-terminus	-1.26979	0.000485571	0.0127214
novel.18443	-	PF11732:Transcription- and export-related complex subunit|PF16134:THO complex subunit 2 N-terminus|PF11262:Transcription factor/nuclear export subunit protein 2	-2.46943	0.000508307	0.0131267
100524085	USP15	ubiquitin specific peptidase 15%2C transcript variant X2	-1.48976	0.000510523	0.0131582
novel.9126	-	PF10185:Chaperone for wingless signalling and trafficking of LDL receptor	1.68803	0.000526316	0.0134764
100519308	AKNAD1	AKNA domain containing 1	-1.87854	0.000539683	0.0137056
novel.13683	-	PF15342:FAM212 family	-1.34859	0.000540037	0.0137056
novel.13108	-	-	-2.16877	0.000543532	0.0137227
100739601	CCDC83	coiled-coil domain containing 83%2C transcript variant X1	-2.0632	0.000552144	0.0139102
novel.3506	-	-	-1.29473	0.000558134	0.0140172
novel.10338	-	PF12851:Oxygenase domain of the 2OGFeDO superfamily	-1.43463	0.000558429	0.0140172
novel.2387	-	-	2.20342	0.000565894	0.0141353
novel.8040	-	-	-2.93309	0.000586498	0.0146034
novel.16974	-	PF01529:DHHC palmitoyltransferase	-1.29413	0.000588209	0.014615
106505993	LOC106505993	uncharacterized LOC106505993%2C transcript variant X1	1.74852	0.000603219	0.0148934
novel.15447	-	PF00176:SNF2 family N-terminal domain|PF12054:Domain of unknown function (DUF3535)	-1.49821	0.000605756	0.0149403
novel.726	-	-	-1.01689	0.000613758	0.0151059
novel.14853	-	-	-2.09892	0.000635641	0.0155144
100739105	USP49	ubiquitin specific peptidase 49%2C transcript variant X7	-1.0223	0.000637191	0.01552
novel.15449	-	PF12906:RING-variant domain	-1.52575	0.000660961	0.0160159
novel.12880	-	PF08441:Integrin alpha|PF01839:FG-GAP repeat	1.00606	0.000664346	0.0160408
100519653	CAPG	capping actin protein%2C gelsolin like%2C transcript variant X5	1.05412	0.000667453	0.0160901
100514093	PBX4	PBX homeobox 4%2C transcript variant X1	1.50848	0.000695769	0.0166192
novel.17339	-	-	-1.26833	0.000699371	0.0166534
novel.12003	-	PF15509:Domain of unknown function (DUF4650)	-1.1466	0.000715205	0.0169455
100522670	LOC100522670	zinc finger protein 789-like%2C transcript variant X5	1.11848	0.000719356	0.0170095
100514878	INPP1	inositol polyphosphate-1-phosphatase%2C transcript variant X2	-1.34108	0.000729598	0.0172171
100623441	LOC100623441	sulfotransferase 1C4%2C transcript variant X2	-1.24864	0.000755419	0.0175442
novel.767	-	-	1.64625	0.000758542	0.0175994
novel.1630	-	PF00616:GTPase-activator protein for Ras-like GTPase	-1.13107	0.000760056	0.0176171
novel.16511	-	-	1.62586	0.000769589	0.0177505
396925	VCAM1	vascular cell adhesion molecule 1	-1.09112	0.000783164	0.0179402
397102	AMBN	ameloblastin	-3.80362	0.000784047	0.0179429
100515267	PDGFC	platelet derived growth factor C%2C transcript variant X1	-3.87287	0.000786173	0.0179566
100623182	ZNF219	zinc finger protein 219%2C transcript variant X2	-3.85574	0.000788015	0.0179811
106508139	LOC106508139	-	-1.45062	0.000791213	0.0179989
novel.15240	-	-	-1.37441	0.00079147	0.0179989
novel.10616	-	-	1.09841	0.000796064	0.0180696
102164926	RHBDL1	rhomboid like 1%2C transcript variant X6	-1.04914	0.000807025	0.0182905
110257329	LOC110257329	uncharacterized LOC110257329	-3.26505	0.000836149	0.0188414
novel.12072	-	PF15300:INTS6/SAGE1/DDX26B/CT45 C-terminus	-1.13475	0.000867042	0.0193887
novel.17984	-	-	3.17505	0.000871203	0.0194632
novel.1213	-	-	-3.88399	0.000873364	0.019482
novel.2065	-	-	-1.25211	0.000896448	0.0198759
novel.5033	-	PF08599:DNA damage repair protein Nbs1	-1.65796	0.00090812	0.0200778
100156224	TMEM116	transmembrane protein 116%2C transcript variant X4	-2.08167	0.000949246	0.0206564
100216478	TEAD1	TEA domain transcription factor 1%2C transcript variant X7	-1.109	0.000964063	0.0208629
396998	HPX	hemopexin	2.22592	0.0009674	0.0209158
novel.17235	-	-	-2.89619	0.000987309	0.021274
100520724	OTP	orthopedia homeobox%2C transcript variant X1	-1.2697	0.000989385	0.0212784
106509697	CIITA	class II major histocompatibility complex transactivator%2C transcript variant X5	-1.11988	0.000995317	0.021323
novel.1188	-	-	-1.44998	0.00100345	0.0214299
100156965	SRRM4	serine/arginine repetitive matrix 4%2C transcript variant X2	-1.41856	0.00100396	0.0214299
100510918	LOC100510918	uncharacterized LOC100510918	-1.69255	0.00101166	0.0215551
novel.5918	-	PF00561:alpha/beta hydrolase fold	1.33887	0.00101531	0.0216132
novel.18493	-	PF00412:LIM domain	-1.05679	0.00102774	0.0218186
102160303	LOC102160303	uncharacterized LOC102160303%2C transcript variant X1	-2.18015	0.00103356	0.0218854
novel.2316	-	-	-2.12739	0.00103369	0.0218854
novel.13546	-	-	-1.1987	0.00105053	0.0222021
100522293	CFP	complement factor properdin%2C transcript variant X1	-2.04104	0.00106839	0.0223981
novel.5552	-	PF00066:LNR domain|PF12661:Human growth factor-like EGF|PF11936:Domain of unknown function (DUF3454)|PF00008:EGF-like domain|PF07684:NOTCH protein|PF06816:NOTCH protein|PF12796:Ankyrin repeats (3 copies)	-1.38795	0.00107281	0.0224706
100515828	CELF3	CUGBP Elav-like family member 3%2C transcript variant X7	-1.07293	0.00107386	0.0224727
106508256	LOC106508256	uncharacterized LOC106508256%2C transcript variant X3	1.41511	0.00109449	0.022799
novel.12576	-	PF00503:G-protein alpha subunit	-1.00474	0.00110156	0.0228991
102159236	CD160	CD160 molecule	-5.73374	0.00111562	0.0231028
110261747	LOC110261747	uncharacterized LOC110261747	-1.85818	0.00113102	0.0233549
novel.12699	-	-	-2.1617	0.00114407	0.0235431
100620825	LOC100620825	rho-related GTP-binding protein RhoG-like	1.16494	0.00114954	0.023619
100620846	METTL12	methyltransferase like 12%2C transcript variant X2	1.21593	0.00114977	0.023619
novel.11382	-	PF10373:Est1 DNA/RNA binding domain|PF10374:Telomerase activating protein Est1	-1.23106	0.00115243	0.0236478
100533201	PDCD1	programmed cell death 1%2C transcript variant X1	-2.00599	0.00116071	0.0237192
100511266	CABYR	calcium binding tyrosine phosphorylation regulated%2C transcript variant 3	-1.76994	0.00116431	0.0237192
novel.16293	-	PF08373:RAP domain|PF06743:FAST kinase-like protein, subdomain 1	-1.6753	0.00116458	0.0237192
novel.2267	-	-	5.72601	0.00116641	0.0237192
102165110	LOC102165110	uncharacterized LOC102165110	5.72601	0.00116795	0.0237192
novel.3089	-	PF08736:FERM adjacent (FA)|PF09380:FERM C-terminal PH-like domain|PF09379:FERM N-terminal domain|PF00373:FERM central domain	-1.29557	0.00117083	0.0237192
102167771	C6H1orf185	chromosome 6 C1orf185 homolog	-2.78114	0.00117283	0.0237192
102166186	LOC102166186	uncharacterized LOC102166186	5.89192	0.00119148	0.0240094
100515629	GALNT3	polypeptide N-acetylgalactosaminyltransferase 3%2C transcript variant X2	1.22023	0.00120301	0.0241418
100524283	SLC25A12	solute carrier family 25 member 12%2C transcript variant X1	-1.39782	0.00121833	0.0242923
100626923	KAT2B	lysine acetyltransferase 2B	-1.39035	0.00123036	0.0245029
novel.1510	-	PF13506:Glycosyl transferase family 21	-1.30642	0.00123344	0.0245434
100513091	TMEM145	transmembrane protein 145%2C transcript variant X4	-2.06423	0.00123816	0.0245801
100738961	LOC100738961	probable GPI-anchored adhesin-like protein PGA55	-1.72827	0.00125472	0.0247986
110260982	LOC110260982	uncharacterized LOC110260982	-2.07695	0.00126562	0.0249293
novel.18140	-	PF00443:Ubiquitin carboxyl-terminal hydrolase	-1.3694	0.00126762	0.0249293
110260792	LOC110260792	-	5.71407	0.0012677	0.0249293
106508400	LOC106508400	uncharacterized LOC106508400	-2.06953	0.00127199	0.024951
110256069	DOC2B	double C2 domain beta%2C transcript variant X1	-1.89569	0.00127547	0.0249984
106507880	LOC106507880	uncharacterized LOC106507880	-5.72656	0.00130344	0.0255252
100152324	TMEM191C	transmembrane protein 191C%2C transcript variant X1	-5.72656	0.00130488	0.0255321
100310804	IFN-ALPHA-14	interferon-alpha-14	-1.81812	0.00130882	0.0255878
novel.9067	-	-	-1.75697	0.00137081	0.0265567
novel.10244	-	-	1.23777	0.00137272	0.0265716
novel.8723	-	PF00538:linker histone H1 and H5 family	-1.05343	0.00139102	0.0268016
100628055	SLC10A5	solute carrier family 10 member 5	1.50144	0.00139125	0.0268016
100514194	PAF1	PAF1 homolog%2C Paf1/RNA polymerase II complex component%2C transcript variant X2	-1.4554	0.00139145	0.0268016
574054	ATP5G1	ATP synthase%2C H+ transporting%2C mitochondrial Fo complex subunit C1 (subunit 9)%2C transcript variant X2	3.79727	0.00140016	0.0269253
102164066	LOC102164066	uncharacterized LOC102164066%2C transcript variant X4	-1.44815	0.00142838	0.0274007
100517914	PLXDC1	plexin domain containing 1%2C transcript variant X1	-1.61675	0.00143827	0.0275454
106507496	LOC106507496	uncharacterized LOC106507496%2C transcript variant X1	-1.86481	0.00144437	0.0275946
100523849	C6H1orf87	chromosome 6 C1orf87 homolog	-2.60935	0.00144554	0.0275946
novel.6653	-	PF13891:Potential DNA-binding domain	-1.31183	0.00146769	0.0278813
110255552	LOC110255552	uncharacterized LOC110255552%2C transcript variant X3	-1.49675	0.00147168	0.0278895
novel.12170	-	-	2.79072	0.00147532	0.0279171
novel.14483	-	-	-1.10213	0.00148204	0.0280179
102158362	FANCC	Fanconi anemia complementation group C%2C transcript variant X4	1.17138	0.00148629	0.0280757
100515652	ARHGEF28	Rho guanine nucleotide exchange factor 28%2C transcript variant X3	-1.41371	0.00148784	0.0280824
396663	CCR7	C-C motif chemokine receptor 7	-1.11203	0.00149773	0.0281558
novel.18615	-	-	-1.58644	0.00150681	0.028237
novel.2351	-	PF00962:Adenosine/AMP deaminase	-1.17724	0.00151587	0.028338
100516337	CFAP52	cilia and flagella associated protein 52%2C transcript variant X2	-1.39234	0.00152805	0.0285203
110255896	LOC110255896	uncharacterized LOC110255896	-1.40646	0.00153739	0.0286492
100156195	CIART	circadian associated repressor of transcription%2C transcript variant X1	3.6847	0.00154088	0.0286914
102157444	LOC102157444	uncharacterized LOC102157444	-2.71855	0.00155105	0.0287894
novel.3572	-	PF01189:16S rRNA methyltransferase RsmB/F	2.43353	0.001563	0.028954
100135049	SLA-DOB	MHC class II%2C DO beta%2C transcript variant X2	-1.0363	0.00156435	0.028954
100622474	MPV17L	MPV17 mitochondrial inner membrane protein like%2C transcript variant X1	1.20944	0.00157485	0.0290933
100519539	KLHL3	kelch like family member 3%2C transcript variant X12	-2.46723	0.00159487	0.0293937
100144458	GTF2H4	general transcription factor IIH subunit 4%2C transcript variant X2	1.07044	0.00160107	0.0294386
808506	ATP6	-	-1.04371	0.00161946	0.0297301
novel.18497	-	PF08081:RBM1CTR (NUC064) family|PF00076:RNA recognition motif. (a.k.a. RRM, RBD, or RNP domain)	1.06408	0.00162962	0.0298467
110262088	LOC110262088	uncharacterized LOC110262088	1.04997	0.00164548	0.0300388
100525449	REXO1	RNA exonuclease 1 homolog%2C transcript variant X3	-1.64281	0.00170037	0.030786
100037942	FCER2	Fc fragment of IgE receptor II%2C transcript variant X3	2.11786	0.00170057	0.030786
100157869	CA8	carbonic anhydrase 8%2C transcript variant X2	-3.03266	0.00171136	0.0308771
106504870	LOC106504870	-	-1.31522	0.00171212	0.0308771
novel.13058	-	-	-5.7498	0.00171347	0.0308771
110255472	LOC110255472	uncharacterized LOC110255472	-5.74981	0.0017147	0.0308771
novel.1277	-	PF13927:Immunoglobulin domain|PF07679:Immunoglobulin I-set domain|PF00041:Fibronectin type III domain	-1.33156	0.00173071	0.0311157
100736901	ATP13A3	ATPase 13A3%2C transcript variant X1	-1.61436	0.00173532	0.0311735
100514960	SYPL2	synaptophysin like 2%2C transcript variant X1	-1.31112	0.00174585	0.0312443
100621911	COL9A2	collagen type IX alpha 2 chain%2C transcript variant X1	-2.47301	0.00174839	0.0312659
102165025	LOC102165025	uncharacterized LOC102165025	-1.57943	0.00175165	0.0313004
100152610	TULP1	tubby like protein 1	-1.66113	0.00176403	0.0314499
102160408	C6H1orf228	chromosome 6 C1orf228 homolog%2C transcript variant X1	-1.69372	0.00177436	0.0315672
novel.16338	-	-	1.65761	0.00177465	0.0315672
novel.3189	-	PF00025:ADP-ribosylation factor family	-1.03513	0.0017925	0.0318607
novel.3839	-	-	-1.12564	0.00179934	0.0319339
100157120	NR4A2	nuclear receptor subfamily 4 group A member 2%2C transcript variant X4	-1.10078	0.00186669	0.0329547
novel.10828	-	-	-5.71714	0.00187373	0.033003
100625792	ZNF180	zinc finger protein 180	1.2736	0.00187551	0.033003
novel.9274	-	-	1.50453	0.00191599	0.0335978
397051	DNASE1	deoxyribonuclease 1%2C transcript variant X8	1.79886	0.00193311	0.0338222
110260249	LOC110260249	uncharacterized LOC110260249%2C transcript variant X2	-1.22541	0.00200622	0.0348733
397440	GRIN1	glutamate ionotropic receptor NMDA type subunit 1%2C transcript variant X4	1.36324	0.00200952	0.0348733
100626670	NETO2	neuropilin and tolloid like 2%2C transcript variant X2	2.63192	0.00202091	0.0350025
110255192	LOC110255192	uncharacterized LOC110255192	-1.803	0.00202293	0.0350025
novel.4194	-	-	-1.77689	0.00205407	0.0354109
novel.16779	-	-	-2.03208	0.00209123	0.035841
novel.10392	-	-	1.02643	0.00214389	0.0366537
novel.17234	-	-	-2.08974	0.00214646	0.0366537
novel.15778	-	-	-1.29547	0.00216832	0.0368929
100523886	SF1	splicing factor 1	-1.18056	0.00217172	0.0368973
novel.4825	-	-	-1.06265	0.00219058	0.0370777
novel.7326	-	PF00621:RhoGEF domain	1.1174	0.00220243	0.037192
110255392	LOC110255392	uncharacterized LOC110255392	-1.87635	0.00220332	0.037192
100626744	FOXJ3	forkhead box J3%2C transcript variant X3	-1.09449	0.00220874	0.0372566
novel.17210	-	-	-1.39134	0.00222123	0.0373868
397228	NR1I2	nuclear receptor subfamily 1 group I member 2%2C transcript variant X4	-3.6115	0.00223432	0.0375244
novel.8257	-	-	-1.81168	0.00223487	0.0375244
novel.7701	-	-	1.06839	0.0022469	0.0376837
100154357	CNNM1	cyclin and CBS domain divalent metal cation transport mediator 1%2C transcript variant X1	1.5152	0.00231955	0.0386751
novel.8300	-	-	-2.08361	0.00234154	0.0388822
novel.17828	-	PF16018:Anillin N-terminus	-1.06949	0.00242088	0.0398893
106507765	LOC106507765	translation initiation factor IF-2-like	1.01021	0.00242263	0.0398902
novel.11870	-	-	-1.03701	0.00242498	0.0399008
110262186	LOC110262186	uncharacterized LOC110262186	-1.46033	0.00242861	0.0399326
100154658	NUS1	NUS1 dehydrodolichyl diphosphate synthase subunit	-1.74448	0.00244453	0.0400602
100513190	ASB15	ankyrin repeat and SOCS box containing 15%2C transcript variant X6	1.55037	0.00245074	0.0400851
397082	DHRS4	dehydrogenase/reductase (SDR family) member 4	-5.63248	0.0025284	0.0409594
110256580	LOC110256580	uncharacterized LOC110256580	-2.40209	0.00253408	0.0410063
novel.3636	-	-	2.61019	0.00255488	0.0412454
100523074	RIOX1	ribosomal oxygenase 1%2C transcript variant X2	1.50255	0.0025608	0.0412681
novel.12957	-	-	-3.78049	0.00270434	0.0430495
100524497	PLEKHG4	pleckstrin homology and RhoGEF domain containing G4%2C transcript variant X2	-1.11599	0.00271336	0.0431345
100512949	WNT9A	Wnt family member 9A	-1.2015	0.00272047	0.0432022
110256850	LOC110256850	uncharacterized LOC110256850%2C transcript variant X1	-2.94902	0.00272693	0.043239
novel.4129	-	-	3.61839	0.00273605	0.0433192
100153820	BEND6	BEN domain containing 6%2C transcript variant X3	-1.00241	0.00274664	0.0434004
100157662	HOXD1	homeobox D1	1.2719	0.00274672	0.0434004
novel.8317	-	PF01556:DnaJ C terminal domain	-1.22339	0.00282722	0.0444331
novel.775	-	PF16006:Nucleolar and spindle-associated protein	2.73701	0.00283739	0.0445053
100520659	MYRF	myelin regulatory factor	-2.07274	0.00284984	0.0446393
397154	CHGB	chromogranin B	-1.27274	0.00285591	0.0447045
novel.7428	-	-	1.38041	0.00287553	0.0449218
100157025	SFR1	SWI5 dependent homologous recombination repair protein 1	-2.01597	0.00289799	0.0452125
novel.1929	-	-	1.18728	0.00290748	0.0453003
100156782	LRFN5	leucine rich repeat and fibronectin type III domain containing 5%2C transcript variant X9	-1.25091	0.0029302	0.0455636
novel.8267	-	-	-1.31757	0.00293656	0.0456022
100524361	QRFP	pyroglutamylated RFamide peptide	-1.71797	0.00297375	0.0460579
100524780	ARHGAP6	Rho GTPase activating protein 6%2C transcript variant X1	-1.61269	0.00299768	0.046333
100521651	POLE2	DNA polymerase epsilon 2%2C accessory subunit%2C transcript variant X1	1.2073	0.00301308	0.046422
100525078	LOC100525078	uncharacterized LOC100525078%2C transcript variant X3	1.98823	0.00303662	0.0467234
102162747	LOC102162747	uncharacterized LOC102162747%2C transcript variant X1	-5.70482	0.00306374	0.0470455
100620724	COL4A6	collagen type IV alpha 6 chain	-5.70482	0.00306557	0.0470455
novel.8908	-	PF03091:CutA1 divalent ion tolerance protein	1.03044	0.0030769	0.0471885
100525845	LOC100525845	-	1.60167	0.00308579	0.047294
106506676	LOC106506676	uncharacterized LOC106506676%2C transcript variant X1	-3.13161	0.0031734	0.0481267
100153506	PISD	phosphatidylserine decarboxylase%2C transcript variant X2	-1.08306	0.00317488	0.0481267
100525642	DDN	dendrin%2C transcript variant X1	-2.96149	0.00319446	0.0483704
110258044	LOC110258044	uncharacterized LOC110258044	-1.11278	0.00322351	0.0486114
