# Supplementary material for: Transcriptome analysis of PK-15 cells in innate immune response to porcine deltacoronavirus infection
Source: PLoS One. 2019 Oct 1;14(10):e0223177. doi: 10.1371/journal.pone.0223177 (PMC6773216; doi:10.1371/journal.pone.0223177)
Supplement: S4 Table — (XLSX) [file pone.0223177.s004.xlsx]

## Sheet: S4
Category	GO term ID	Description	GeneRatio	BgRatio	P-value	FDR(padj)	Gene ID(gene name)	Count
BP	GO:0051607	defense response to virus	11/211	14/1833	9.84499e-09	9.72685e-06	396752(RSAD2)|397570(OAS1)|396723(DDX58)|396893(MX2)|396655(STAT1)|396923(STAT2)|397686(IFNA1)|396611(IRF1)|448855(ISG20)|100522363(AZU1)	11
BP	GO:0009615	response to virus	12/211	19/1833	9.77195e-08	4.82734e-05	396752(RSAD2)|397570(OAS1)|396723(DDX58)|396893(MX2)|396655(STAT1)|396923(STAT2)|396613(CCL5)|397686(IFNA1)|396611(IRF1)|448855(ISG20)|100522363(AZU1)	12
BP	GO:0009607	response to biotic stimulus	19/211	58/1833	1.03195e-05	0.0024232	396752(RSAD2)|397570(OAS1)|396723(DDX58)|396893(MX2)|396655(STAT1)|396923(STAT2)|733688(TXNIP)|396613(CCL5)|397422(CCL2)|397686(IFNA1)|396687(LEAP2)|396611(IRF1)|396629(TRAF6)|100156373(VIL1)|448855(ISG20)|397106(IL10)|100522363(AZU1)	19
BP	GO:0044403	symbiosis, encompassing mutualism through parasitism	17/211	49/1833	1.30525e-05	0.0024232	396752(RSAD2)|397570(OAS1)|396723(DDX58)|396893(MX2)|396655(STAT1)|396923(STAT2)|396613(CCL5)|397623(SIGLEC1)|397520(ANPEP)|397686(IFNA1)|396611(IRF1)|448855(ISG20)|397106(IL10)|100522363(AZU1)|396960(ALB)|407773(AQP1)	17
BP	GO:0044419	interspecies interaction between organisms	17/211	49/1833	1.30525e-05	0.0024232	396752(RSAD2)|397570(OAS1)|396723(DDX58)|396893(MX2)|396655(STAT1)|396923(STAT2)|396613(CCL5)|397623(SIGLEC1)|397520(ANPEP)|397686(IFNA1)|396611(IRF1)|448855(ISG20)|397106(IL10)|100522363(AZU1)|396960(ALB)|407773(AQP1)	17
BP	GO:0002252	immune effector process	15/211	40/1833	1.47158e-05	0.0024232	396752(RSAD2)|397570(OAS1)|396723(DDX58)|396893(MX2)|396655(STAT1)|396923(STAT2)|397274(C1S)|493187(IL27)|397686(IFNA1)|396611(IRF1)|396629(TRAF6)|448855(ISG20)|397106(IL10)|100522363(AZU1)	15
BP	GO:0051704	multi-organism process	31/211	128/1833	2.04406e-05	0.00288504	396752(RSAD2)|397570(OAS1)|396723(DDX58)|396893(MX2)|396655(STAT1)|396923(STAT2)|396840(SOX9)|733670(RGS2)|396613(CCL5)|397623(SIGLEC1)|397422(CCL2)|396558(PAQR7)|406180(TNP2)|397520(ANPEP)|397372(GHSR)|397686(IFNA1)|396687(LEAP2)|397119(PLCD4)|396611(IRF1)|396629(TRAF6)|100156373(VIL1)|448855(ISG20)|397140(OVGP1)|397106(IL10)|100522363(AZU1)|397435(ESR1)|396891(RLN2)|396960(ALB)|407773(AQP1)|397…	31
BP	GO:0002376	immune system process	31/211	129/1833	2.42042e-05	0.00298922	396752(RSAD2)|397570(OAS1)|396723(DDX58)|396893(MX2)|396655(STAT1)|396923(STAT2)|396724(OLR1)|396975(PSMB8)|396840(SOX9)|396613(CCL5)|397528(SDC4)|397274(C1S)|397422(CCL2)|397683(IL15)|493187(IL27)|397053(IL12A)|397686(IFNA1)|396611(IRF1)|396629(TRAF6)|448855(ISG20)|397106(IL10)|100522363(AZU1)|397435(ESR1)	31
BP	GO:0098542	defense response to other organism	13/211	33/1833	3.04578e-05	0.0031618	396752(RSAD2)|397570(OAS1)|396723(DDX58)|396893(MX2)|396655(STAT1)|396923(STAT2)|397686(IFNA1)|396687(LEAP2)|396611(IRF1)|448855(ISG20)|397106(IL10)|100522363(AZU1)	13
BP	GO:0051707	response to other organism	17/211	52/1833	3.20021e-05	0.0031618	396752(RSAD2)|397570(OAS1)|396723(DDX58)|396893(MX2)|396655(STAT1)|396923(STAT2)|396613(CCL5)|397422(CCL2)|397686(IFNA1)|396687(LEAP2)|396611(IRF1)|396629(TRAF6)|100156373(VIL1)|448855(ISG20)|397106(IL10)|100522363(AZU1)	17
BP	GO:0043207	response to external biotic stimulus	17/211	53/1833	4.23468e-05	0.00380351	396752(RSAD2)|397570(OAS1)|396723(DDX58)|396893(MX2)|396655(STAT1)|396923(STAT2)|396613(CCL5)|397422(CCL2)|397686(IFNA1)|396687(LEAP2)|396611(IRF1)|396629(TRAF6)|100156373(VIL1)|448855(ISG20)|397106(IL10)|100522363(AZU1)	17
BP	GO:0044764	multi-organism cellular process	15/211	44/1833	5.4932e-05	0.00452273	396752(RSAD2)|397570(OAS1)|396723(DDX58)|396893(MX2)|396655(STAT1)|396923(STAT2)|396613(CCL5)|397623(SIGLEC1)|397520(ANPEP)|397686(IFNA1)|396611(IRF1)|448855(ISG20)|100522363(AZU1)|396960(ALB)	15
BP	GO:0006955	immune response	25/211	100/1833	8.03985e-05	0.00611028	396752(RSAD2)|397570(OAS1)|396723(DDX58)|396893(MX2)|396655(STAT1)|396923(STAT2)|396613(CCL5)|397274(C1S)|397422(CCL2)|397683(IL15)|493187(IL27)|397053(IL12A)|396611(IRF1)|396629(TRAF6)|448855(ISG20)|397106(IL10)|100522363(AZU1)|397435(ESR1)	25
BP	GO:0016032	viral process	14/211	42/1833	0.000130102	0.00918146	396752(RSAD2)|397570(OAS1)|396723(DDX58)|396893(MX2)|396655(STAT1)|396923(STAT2)|396613(CCL5)|397623(SIGLEC1)|397520(ANPEP)|397686(IFNA1)|396611(IRF1)|448855(ISG20)|100522363(AZU1)	14
BP	GO:0007154	cell communication	72/211	439/1833	0.000246911	0.0161379	396752(RSAD2)|396723(DDX58)|396655(STAT1)|396923(STAT2)|397559(RND3)|733688(TXNIP)|396840(SOX9)|733670(RGS2)|595123(NAMPT)|100152141(CTGF)|396613(CCL5)|397011(OPTN)|397528(SDC4)|397009(ANGPT1)|397422(CCL2)|397683(IL15)|396558(PAQR7)|100048959(GJC1)|414836(FBN1)|493187(IL27)|100144490(IGFBP4)|397520(ANPEP)|397372(GHSR)|397495(BDNF)|397053(IL12A)|397686(IFNA1)|397119(PLCD4)|397509(KITLG)|396611(IRF…	72
BP	GO:0009605	response to external stimulus	25/211	107/1833	0.000261342	0.0161379	396752(RSAD2)|397570(OAS1)|396723(DDX58)|396893(MX2)|396655(STAT1)|396923(STAT2)|396840(SOX9)|397319(CASP1)|396613(CCL5)|397422(CCL2)|100038004(EGR2)|397372(GHSR)|397686(IFNA1)|396687(LEAP2)|396611(IRF1)|396629(TRAF6)|100156373(VIL1)|448855(ISG20)|396859(NOS2)|397106(IL10)|100522363(AZU1)|397435(ESR1)|396960(ALB)|407773(AQP1)	25
BP	GO:0007165	signal transduction	70/211	428/1833	0.0003479	0.0202191	396752(RSAD2)|396723(DDX58)|396655(STAT1)|396923(STAT2)|397559(RND3)|733688(TXNIP)|396840(SOX9)|733670(RGS2)|595123(NAMPT)|100152141(CTGF)|396613(CCL5)|397011(OPTN)|397528(SDC4)|397009(ANGPT1)|397422(CCL2)|397683(IL15)|396558(PAQR7)|414836(FBN1)|493187(IL27)|100144490(IGFBP4)|397520(ANPEP)|397372(GHSR)|397495(BDNF)|397053(IL12A)|397686(IFNA1)|397119(PLCD4)|397509(KITLG)|396611(IRF1)|397097(DGKA)|…	70
BP	GO:0051716	cellular response to stimulus	77/211	486/1833	0.000448316	0.0246076	396752(RSAD2)|396723(DDX58)|396655(STAT1)|396923(STAT2)|397559(RND3)|733688(TXNIP)|396840(SOX9)|733670(RGS2)|595123(NAMPT)|100152141(CTGF)|396613(CCL5)|397011(OPTN)|397528(SDC4)|397009(ANGPT1)|397422(CCL2)|397683(IL15)|100038004(EGR2)|396558(PAQR7)|397681(APOA4)|414836(FBN1)|493187(IL27)|100144490(IGFBP4)|397520(ANPEP)|397372(GHSR)|397495(BDNF)|397053(IL12A)|397686(IFNA1)|397119(PLCD4)|397509(KIT…	77
BP	GO:0044700	single organism signaling	70/211	435/1833	0.000587986	0.0301659	396752(RSAD2)|396723(DDX58)|396655(STAT1)|396923(STAT2)|397559(RND3)|733688(TXNIP)|396840(SOX9)|733670(RGS2)|595123(NAMPT)|100152141(CTGF)|396613(CCL5)|397011(OPTN)|397528(SDC4)|397009(ANGPT1)|397422(CCL2)|397683(IL15)|396558(PAQR7)|414836(FBN1)|493187(IL27)|100144490(IGFBP4)|397520(ANPEP)|397372(GHSR)|397495(BDNF)|397053(IL12A)|397686(IFNA1)|397119(PLCD4)|397509(KITLG)|396611(IRF1)|397097(DGKA)|…	70
BP	GO:0006952	defense response	22/211	94/1833	0.000610646	0.0301659	396752(RSAD2)|397570(OAS1)|396723(DDX58)|396893(MX2)|396655(STAT1)|396923(STAT2)|396724(OLR1)|397319(CASP1)|396613(CCL5)|397274(C1S)|397422(CCL2)|493187(IL27)|397372(GHSR)|397686(IFNA1)|396687(LEAP2)|396611(IRF1)|448855(ISG20)|396859(NOS2)|397106(IL10)|100522363(AZU1)|397435(ESR1)	22
BP	GO:0023052	signaling	70/211	437/1833	0.000680021	0.0319934	396752(RSAD2)|396723(DDX58)|396655(STAT1)|396923(STAT2)|397559(RND3)|733688(TXNIP)|396840(SOX9)|733670(RGS2)|595123(NAMPT)|100152141(CTGF)|396613(CCL5)|397011(OPTN)|397528(SDC4)|397009(ANGPT1)|397422(CCL2)|397683(IL15)|396558(PAQR7)|414836(FBN1)|493187(IL27)|100144490(IGFBP4)|397520(ANPEP)|397372(GHSR)|397495(BDNF)|397053(IL12A)|397686(IFNA1)|397119(PLCD4)|397509(KITLG)|396611(IRF1)|397097(DGKA)|…	70
BP	GO:0001819	positive regulation of cytokine production	8/211	21/1833	0.00145114	0.0651692	396752(RSAD2)|396723(DDX58)|396655(STAT1)|493187(IL27)|396611(IRF1)|396629(TRAF6)|397106(IL10)|100522363(AZU1)	8
BP	GO:0045087	innate immune response	13/211	47/1833	0.00169743	0.0729158	396752(RSAD2)|397570(OAS1)|396723(DDX58)|396893(MX2)|396655(STAT1)|396923(STAT2)|396613(CCL5)|397274(C1S)|397422(CCL2)|493187(IL27)|396611(IRF1)|448855(ISG20)|397435(ESR1)	13
BP	GO:0009653	anatomical structure morphogenesis	20/211	89/1833	0.0018707	0.0770105	396655(STAT1)|396923(STAT2)|396840(SOX9)|397528(SDC4)|397009(ANGPT1)|397422(CCL2)|100038004(EGR2)|414836(FBN1)|397520(ANPEP)|397495(BDNF)|396629(TRAF6)|100156373(VIL1)|445517(RNH1)|397106(IL10)|397102(AMBN)|397435(ESR1)|397576(APOE)|407773(AQP1)|397578(AMH)	20
BP	GO:0032635	interleukin-6 production	5/211	10/1833	0.00298989	0.11816	396723(DDX58)|397372(GHSR)|396629(TRAF6)|396859(NOS2)|397106(IL10)	5
BP	GO:0065009	regulation of molecular function	34/211	188/1833	0.0032662	0.124116	396655(STAT1)|733688(TXNIP)|733670(RGS2)|595123(NAMPT)|396613(CCL5)|397572(PSME1)|397422(CCL2)|397683(IL15)|396945(SERPINE1)|397681(APOA4)|414836(FBN1)|493187(IL27)|397495(BDNF)|397053(IL12A)|397686(IFNA1)|397509(KITLG)|396629(TRAF6)|100156373(VIL1)|445517(RNH1)|396844(NPPB)|397106(IL10)|100522363(AZU1)|406235(WNK1)|396697(ESR2)|397435(ESR1)|396891(RLN2)|397576(APOE)|100301561(GUCA2B)|397079(ADA2…	34
BP	GO:0001817	regulation of cytokine production	10/211	35/1833	0.00449979	0.164659	396752(RSAD2)|396723(DDX58)|396655(STAT1)|493187(IL27)|397372(GHSR)|396611(IRF1)|396629(TRAF6)|396859(NOS2)|397106(IL10)|100522363(AZU1)	10
BP	GO:0042035	regulation of cytokine biosynthetic process	5/211	11/1833	0.00497349	0.175493	493187(IL27)|397372(GHSR)|396611(IRF1)|396629(TRAF6)|100522363(AZU1)	5
BP	GO:0022603	regulation of anatomical structure morphogenesis	10/211	36/1833	0.0056163	0.186127	396655(STAT1)|396923(STAT2)|396840(SOX9)|397422(CCL2)|100156373(VIL1)|445517(RNH1)|397106(IL10)|397435(ESR1)|397576(APOE)|407773(AQP1)	10
BP	GO:0006950	response to stress	33/211	187/1833	0.00565163	0.186127	396752(RSAD2)|397570(OAS1)|396723(DDX58)|396893(MX2)|396655(STAT1)|396923(STAT2)|396724(OLR1)|733688(TXNIP)|397319(CASP1)|396613(CCL5)|397011(OPTN)|397528(SDC4)|397274(C1S)|397422(CCL2)|397681(APOA4)|493187(IL27)|397372(GHSR)|397686(IFNA1)|396687(LEAP2)|396611(IRF1)|396629(TRAF6)|100156373(VIL1)|448855(ISG20)|396859(NOS2)|397106(IL10)|100037949(UIMC1)|100522363(AZU1)|397435(ESR1)|397576(APOE)|396…	33
BP	GO:0010469	regulation of receptor activity	15/211	66/1833	0.00619874	0.19756	595123(NAMPT)|396613(CCL5)|397422(CCL2)|397683(IL15)|414836(FBN1)|493187(IL27)|397495(BDNF)|397053(IL12A)|397686(IFNA1)|397509(KITLG)|396844(NPPB)|396891(RLN2)|397079(ADA2)|397464(SCT)|397578(AMH)	15
BP	GO:0048869	cellular developmental process	29/211	162/1833	0.00773351	0.212369	396752(RSAD2)|396655(STAT1)|733688(TXNIP)|396975(PSMB8)|396840(SOX9)|733670(RGS2)|493185(IFRD1)|397528(SDC4)|397009(ANGPT1)|397422(CCL2)|100038004(EGR2)|396558(PAQR7)|397681(APOA4)|406180(TNP2)|493187(IL27)|397520(ANPEP)|397495(BDNF)|396611(IRF1)|396629(TRAF6)|100156373(VIL1)|100522363(AZU1)|397435(ESR1)|396891(RLN2)|397576(APOE)|397486(PRM2)|100156492(NEFH)|397578(AMH)	29
BP	GO:0009792	embryo development ending in birth or egg hatching	5/211	12/1833	0.00773815	0.212369	396840(SOX9)|397528(SDC4)|396629(TRAF6)|397106(IL10)|396891(RLN2)	5
BP	GO:0042089	cytokine biosynthetic process	5/211	12/1833	0.00773815	0.212369	493187(IL27)|397372(GHSR)|396611(IRF1)|396629(TRAF6)|100522363(AZU1)	5
BP	GO:0042107	cytokine metabolic process	5/211	12/1833	0.00773815	0.212369	493187(IL27)|397372(GHSR)|396611(IRF1)|396629(TRAF6)|100522363(AZU1)	5
BP	GO:0043009	chordate embryonic development	5/211	12/1833	0.00773815	0.212369	396840(SOX9)|397528(SDC4)|396629(TRAF6)|397106(IL10)|396891(RLN2)	5
BP	GO:0030154	cell differentiation	27/211	151/1833	0.0102948	0.274899	396752(RSAD2)|396655(STAT1)|733688(TXNIP)|396975(PSMB8)|396840(SOX9)|733670(RGS2)|493185(IFRD1)|397528(SDC4)|397009(ANGPT1)|397422(CCL2)|100038004(EGR2)|396558(PAQR7)|397681(APOA4)|406180(TNP2)|493187(IL27)|397520(ANPEP)|397495(BDNF)|396611(IRF1)|396629(TRAF6)|100522363(AZU1)|397435(ESR1)|396891(RLN2)|397576(APOE)|397486(PRM2)|100156492(NEFH)|397578(AMH)	27
BP	GO:0071383	cellular response to steroid hormone stimulus	7/211	23/1833	0.0117974	0.306733	396558(PAQR7)|396697(ESR2)|397435(ESR1)|407773(AQP1)	7
BP	GO:0001816	cytokine production	10/211	40/1833	0.0123798	0.308809	396752(RSAD2)|396723(DDX58)|396655(STAT1)|493187(IL27)|397372(GHSR)|396611(IRF1)|396629(TRAF6)|396859(NOS2)|397106(IL10)|100522363(AZU1)	10
BP	GO:0048583	regulation of response to stimulus	36/211	219/1833	0.0125024	0.308809	396752(RSAD2)|396723(DDX58)|396655(STAT1)|396840(SOX9)|397319(CASP1)|733670(RGS2)|595123(NAMPT)|396613(CCL5)|397011(OPTN)|397274(C1S)|397422(CCL2)|397683(IL15)|414836(FBN1)|493187(IL27)|100144490(IGFBP4)|397372(GHSR)|397495(BDNF)|397053(IL12A)|397686(IFNA1)|397509(KITLG)|396611(IRF1)|396629(TRAF6)|100156373(VIL1)|396844(NPPB)|396859(NOS2)|397106(IL10)|100037949(UIMC1)|397435(ESR1)|396891(RLN2)|39…	36
BP	GO:0048545	response to steroid hormone	8/211	29/1833	0.0135262	0.32595	396558(PAQR7)|397106(IL10)|396697(ESR2)|397435(ESR1)|407773(AQP1)	8
BP	GO:0048856	anatomical structure development	35/211	215/1833	0.0159922	0.35498	396752(RSAD2)|396655(STAT1)|396923(STAT2)|733688(TXNIP)|396840(SOX9)|397599(B3GNT5)|493185(IFRD1)|397528(SDC4)|397009(ANGPT1)|397422(CCL2)|100038004(EGR2)|396558(PAQR7)|397681(APOA4)|414836(FBN1)|406180(TNP2)|493187(IL27)|397520(ANPEP)|397372(GHSR)|397495(BDNF)|396611(IRF1)|396629(TRAF6)|100156373(VIL1)|445517(RNH1)|397106(IL10)|397102(AMBN)|100522363(AZU1)|397435(ESR1)|396891(RLN2)|397576(APOE)|…	35
BP	GO:0009306	protein secretion	6/211	19/1833	0.0161681	0.35498	396752(RSAD2)|396723(DDX58)|396613(CCL5)|396629(TRAF6)|396859(NOS2)|397106(IL10)	6
BP	GO:0043087	regulation of GTPase activity	6/211	19/1833	0.0161681	0.35498	733670(RGS2)|396613(CCL5)|397422(CCL2)	6
BP	GO:0043401	steroid hormone mediated signaling pathway	6/211	19/1833	0.0161681	0.35498	396558(PAQR7)|396697(ESR2)|397435(ESR1)	6
BP	GO:0071407	cellular response to organic cyclic compound	9/211	36/1833	0.0173784	0.367518	396723(DDX58)|397422(CCL2)|396558(PAQR7)|396697(ESR2)|397435(ESR1)|407773(AQP1)	9
BP	GO:0071396	cellular response to lipid	10/211	42/1833	0.0174837	0.367518	397422(CCL2)|396558(PAQR7)|396629(TRAF6)|397106(IL10)|396697(ESR2)|397435(ESR1)|407773(AQP1)	10
BP	GO:0009755	hormone-mediated signaling pathway	7/211	25/1833	0.0189349	0.367518	396558(PAQR7)|397372(GHSR)|396697(ESR2)|397435(ESR1)	7
BP	GO:0032502	developmental process	37/211	233/1833	0.0195117	0.367518	396752(RSAD2)|396655(STAT1)|396923(STAT2)|733688(TXNIP)|396975(PSMB8)|396840(SOX9)|397599(B3GNT5)|733670(RGS2)|493185(IFRD1)|397528(SDC4)|397009(ANGPT1)|397422(CCL2)|100038004(EGR2)|396558(PAQR7)|397681(APOA4)|414836(FBN1)|406180(TNP2)|493187(IL27)|397520(ANPEP)|397372(GHSR)|397495(BDNF)|396611(IRF1)|396629(TRAF6)|100156373(VIL1)|445517(RNH1)|397106(IL10)|397102(AMBN)|100522363(AZU1)|397435(ESR1)…	37
BP	GO:0001655	urogenital system development	4/211	10/1833	0.020459	0.367518	396655(STAT1)|396840(SOX9)|397435(ESR1)|397578(AMH)	4
BP	GO:0002221	pattern recognition receptor signaling pathway	4/211	10/1833	0.020459	0.367518	396752(RSAD2)|396723(DDX58)|396611(IRF1)|397435(ESR1)	4
BP	GO:0002758	innate immune response-activating signal transduction	4/211	10/1833	0.020459	0.367518	396752(RSAD2)|396723(DDX58)|396611(IRF1)|397435(ESR1)	4
BP	GO:0006323	DNA packaging	4/211	10/1833	0.020459	0.367518	396840(SOX9)|406180(TNP2)|397486(PRM2)	4
BP	GO:0032680	regulation of tumor necrosis factor production	4/211	10/1833	0.020459	0.367518	396723(DDX58)|397372(GHSR)|397106(IL10)|100522363(AZU1)	4
BP	GO:1903555	regulation of tumor necrosis factor superfamily cytokine production	4/211	10/1833	0.020459	0.367518	396723(DDX58)|397372(GHSR)|397106(IL10)|100522363(AZU1)	4
BP	GO:0007275	multicellular organism development	31/211	189/1833	0.0209571	0.369743	396752(RSAD2)|396655(STAT1)|733688(TXNIP)|396840(SOX9)|397599(B3GNT5)|493185(IFRD1)|397528(SDC4)|397009(ANGPT1)|397422(CCL2)|100038004(EGR2)|396558(PAQR7)|397681(APOA4)|406180(TNP2)|493187(IL27)|397520(ANPEP)|397372(GHSR)|397495(BDNF)|396611(IRF1)|396629(TRAF6)|445517(RNH1)|397106(IL10)|397102(AMBN)|100522363(AZU1)|397435(ESR1)|396891(RLN2)|397576(APOE)|407773(AQP1)|397486(PRM2)|100156492(NEFH)|3…	31
BP	GO:0007155	cell adhesion	14/211	69/1833	0.0219247	0.380028	396724(OLR1)|100152141(CTGF)|397623(SIGLEC1)|397528(SDC4)|493187(IL27)|397509(KITLG)|396611(IRF1)|396629(TRAF6)|397106(IL10)|100522363(AZU1)	14
BP	GO:0031347	regulation of defense response	8/211	32/1833	0.0244687	0.39422	396752(RSAD2)|396723(DDX58)|397319(CASP1)|397372(GHSR)|396611(IRF1)|396859(NOS2)|397106(IL10)|397435(ESR1)	8
BP	GO:0008015	blood circulation	9/211	38/1833	0.024534	0.39422	396915(EDN1)|396655(STAT1)|396724(OLR1)|733670(RGS2)|397434(KCNMA1)|100037999(TPM1)|397520(ANPEP)|396844(NPPB)|100301561(GUCA2B)	9
BP	GO:0032101	regulation of response to external stimulus	9/211	38/1833	0.024534	0.39422	396723(DDX58)|397319(CASP1)|396613(CCL5)|397422(CCL2)|397372(GHSR)|396629(TRAF6)|396859(NOS2)|397106(IL10)|397435(ESR1)	9
BP	GO:0014070	response to organic cyclic compound	11/211	51/1833	0.026548	0.39422	396723(DDX58)|396655(STAT1)|397422(CCL2)|396558(PAQR7)|397106(IL10)|396697(ESR2)|397435(ESR1)|407773(AQP1)	11
BP	GO:0002790	peptide secretion	6/211	21/1833	0.0265728	0.39422	396752(RSAD2)|396723(DDX58)|396613(CCL5)|396629(TRAF6)|396859(NOS2)|397106(IL10)	6
BP	GO:0022610	biological adhesion	14/211	71/1833	0.027678	0.39422	396724(OLR1)|100152141(CTGF)|397623(SIGLEC1)|397528(SDC4)|493187(IL27)|397509(KITLG)|396611(IRF1)|396629(TRAF6)|397106(IL10)|100522363(AZU1)	14
BP	GO:0003013	circulatory system process	9/211	39/1833	0.0288055	0.39422	396915(EDN1)|396655(STAT1)|396724(OLR1)|733670(RGS2)|397434(KCNMA1)|100037999(TPM1)|397520(ANPEP)|396844(NPPB)|100301561(GUCA2B)	9
BP	GO:0032944	regulation of mononuclear cell proliferation	5/211	16/1833	0.0290476	0.39422	397528(SDC4)|493187(IL27)|396611(IRF1)|396629(TRAF6)|397106(IL10)	5
BP	GO:0050670	regulation of lymphocyte proliferation	5/211	16/1833	0.0290476	0.39422	397528(SDC4)|493187(IL27)|396611(IRF1)|396629(TRAF6)|397106(IL10)	5
BP	GO:0050708	regulation of protein secretion	5/211	16/1833	0.0290476	0.39422	396752(RSAD2)|396723(DDX58)|396613(CCL5)|396629(TRAF6)|397106(IL10)	5
BP	GO:0010941	regulation of cell death	17/211	92/1833	0.0292007	0.39422	396655(STAT1)|396840(SOX9)|397319(CASP1)|100152141(CTGF)|396613(CCL5)|594852(BID)|397422(CCL2)|397495(BDNF)|396629(TRAF6)|100156373(VIL1)|397106(IL10)|397435(ESR1)|397576(APOE)|396960(ALB)|407773(AQP1)	17
BP	GO:0002218	activation of innate immune response	4/211	11/1833	0.0293079	0.39422	396752(RSAD2)|396723(DDX58)|396611(IRF1)|397435(ESR1)	4
BP	GO:0007249	I-kappaB kinase/NF-kappaB signaling	4/211	11/1833	0.0293079	0.39422	396655(STAT1)|397011(OPTN)|396629(TRAF6)|397435(ESR1)	4
BP	GO:0032640	tumor necrosis factor production	4/211	11/1833	0.0293079	0.39422	396723(DDX58)|397372(GHSR)|397106(IL10)|100522363(AZU1)	4
BP	GO:0045089	positive regulation of innate immune response	4/211	11/1833	0.0293079	0.39422	396752(RSAD2)|396723(DDX58)|396611(IRF1)|397435(ESR1)	4
BP	GO:0071706	tumor necrosis factor superfamily cytokine production	4/211	11/1833	0.0293079	0.39422	396723(DDX58)|397372(GHSR)|397106(IL10)|100522363(AZU1)	4
BP	GO:0002682	regulation of immune system process	13/211	65/1833	0.0299256	0.39422	396752(RSAD2)|396723(DDX58)|396655(STAT1)|396840(SOX9)|396613(CCL5)|397528(SDC4)|397274(C1S)|397422(CCL2)|493187(IL27)|396611(IRF1)|396629(TRAF6)|397106(IL10)|397435(ESR1)	13
BP	GO:0051240	positive regulation of multicellular organismal process	13/211	65/1833	0.0299256	0.39422	396752(RSAD2)|396723(DDX58)|396655(STAT1)|396840(SOX9)|733670(RGS2)|493187(IL27)|397372(GHSR)|396611(IRF1)|396629(TRAF6)|100156373(VIL1)|397106(IL10)|100522363(AZU1)|407773(AQP1)	13
BP	GO:0080134	regulation of response to stress	11/211	52/1833	0.0303658	0.394756	396752(RSAD2)|396723(DDX58)|397319(CASP1)|397372(GHSR)|396611(IRF1)|396629(TRAF6)|100156373(VIL1)|396859(NOS2)|397106(IL10)|100037949(UIMC1)|397435(ESR1)	11
BP	GO:0010556	regulation of macromolecule biosynthetic process	36/211	233/1833	0.031478	0.403899	396655(STAT1)|396923(STAT2)|733688(TXNIP)|396840(SOX9)|733670(RGS2)|100038004(EGR2)|493187(IL27)|397372(GHSR)|396611(IRF1)|396629(TRAF6)|397105(POU2F2)|397106(IL10)|100037949(UIMC1)|100522363(AZU1)|396697(ESR2)|397435(ESR1)	36
BP	GO:0007399	nervous system development	12/211	59/1833	0.0322373	0.408339	396840(SOX9)|397599(B3GNT5)|397528(SDC4)|397422(CCL2)|100038004(EGR2)|397681(APOA4)|397495(BDNF)|396629(TRAF6)|100522363(AZU1)|397576(APOE)|407773(AQP1)|100156492(NEFH)	12
BP	GO:0003006	developmental process involved in reproduction	9/211	40/1833	0.0335742	0.41989	396840(SOX9)|396558(PAQR7)|406180(TNP2)|397372(GHSR)|397106(IL10)|397435(ESR1)|396891(RLN2)|397486(PRM2)|397578(AMH)	9
BP	GO:0009889	regulation of biosynthetic process	39/211	258/1833	0.0350334	0.432662	396655(STAT1)|396923(STAT2)|733688(TXNIP)|396840(SOX9)|733670(RGS2)|100038004(EGR2)|397681(APOA4)|493187(IL27)|397372(GHSR)|396611(IRF1)|396629(TRAF6)|397105(POU2F2)|397106(IL10)|100037949(UIMC1)|100522363(AZU1)|396697(ESR2)|397435(ESR1)|397576(APOE)|100301561(GUCA2B)	39
BP	GO:0044767	single-organism developmental process	35/211	228/1833	0.0369266	0.4415	396752(RSAD2)|396655(STAT1)|733688(TXNIP)|396975(PSMB8)|396840(SOX9)|397599(B3GNT5)|733670(RGS2)|493185(IFRD1)|397528(SDC4)|397009(ANGPT1)|397422(CCL2)|100038004(EGR2)|396558(PAQR7)|397681(APOA4)|406180(TNP2)|493187(IL27)|397520(ANPEP)|397372(GHSR)|397495(BDNF)|396611(IRF1)|396629(TRAF6)|100156373(VIL1)|445517(RNH1)|397106(IL10)|397102(AMBN)|100522363(AZU1)|397435(ESR1)|396891(RLN2)|397576(APOE)|…	35
BP	GO:0002757	immune response-activating signal transduction	5/211	17/1833	0.0374077	0.4415	396752(RSAD2)|396723(DDX58)|396611(IRF1)|396629(TRAF6)|397435(ESR1)	5
BP	GO:0070663	regulation of leukocyte proliferation	5/211	17/1833	0.0374077	0.4415	397528(SDC4)|493187(IL27)|396611(IRF1)|396629(TRAF6)|397106(IL10)	5
BP	GO:0051336	regulation of hydrolase activity	13/211	67/1833	0.0375365	0.4415	396655(STAT1)|733670(RGS2)|396613(CCL5)|397572(PSME1)|397422(CCL2)|396945(SERPINE1)|397681(APOA4)|100156373(VIL1)|406235(WNK1)|397435(ESR1)	13
BP	GO:0051049	regulation of transport	15/211	81/1833	0.0387054	0.449893	396752(RSAD2)|396723(DDX58)|396893(MX2)|396613(CCL5)|397623(SIGLEC1)|397528(SDC4)|397434(KCNMA1)|397422(CCL2)|397681(APOA4)|396629(TRAF6)|397106(IL10)|100522363(AZU1)|396891(RLN2)|397576(APOE)|407773(AQP1)	15
BP	GO:0071496	cellular response to external stimulus	4/211	12/1833	0.0400927	0.455306	396840(SOX9)|396611(IRF1)|396960(ALB)|407773(AQP1)	4
BP	GO:0071824	protein-DNA complex subunit organization	4/211	12/1833	0.0400927	0.455306	396840(SOX9)|406180(TNP2)|397435(ESR1)	4
BP	GO:0031326	regulation of cellular biosynthetic process	38/211	254/1833	0.0431752	0.470047	396655(STAT1)|396923(STAT2)|733688(TXNIP)|396840(SOX9)|733670(RGS2)|100038004(EGR2)|397681(APOA4)|493187(IL27)|397372(GHSR)|396611(IRF1)|396629(TRAF6)|397105(POU2F2)|397106(IL10)|100037949(UIMC1)|100522363(AZU1)|396697(ESR2)|397435(ESR1)|100301561(GUCA2B)	38
BP	GO:0006355	regulation of transcription, DNA-templated	32/211	208/1833	0.0442029	0.470047	396655(STAT1)|396923(STAT2)|733688(TXNIP)|396840(SOX9)|100038004(EGR2)|396611(IRF1)|396629(TRAF6)|397105(POU2F2)|397106(IL10)|100037949(UIMC1)|396697(ESR2)|397435(ESR1)	32
BP	GO:0048646	anatomical structure formation involved in morphogenesis	9/211	42/1833	0.0446945	0.470047	396655(STAT1)|396840(SOX9)|397528(SDC4)|397009(ANGPT1)|100038004(EGR2)|397520(ANPEP)|396629(TRAF6)|445517(RNH1)|407773(AQP1)	9
BP	GO:0010468	regulation of gene expression	37/211	247/1833	0.0450786	0.470047	396655(STAT1)|396923(STAT2)|733688(TXNIP)|396840(SOX9)|733670(RGS2)|595123(NAMPT)|100038004(EGR2)|406180(TNP2)|396611(IRF1)|396629(TRAF6)|397105(POU2F2)|397106(IL10)|100037949(UIMC1)|100522363(AZU1)|396697(ESR2)|397435(ESR1)	37
BP	GO:0032501	multicellular organismal process	44/211	302/1833	0.0451091	0.470047	396752(RSAD2)|396915(EDN1)|396723(DDX58)|396655(STAT1)|396724(OLR1)|733688(TXNIP)|396840(SOX9)|397599(B3GNT5)|733670(RGS2)|595123(NAMPT)|493185(IFRD1)|396807(MYL6)|397528(SDC4)|397009(ANGPT1)|397434(KCNMA1)|397422(CCL2)|100038004(EGR2)|100037999(TPM1)|396558(PAQR7)|397681(APOA4)|406180(TNP2)|493187(IL27)|397520(ANPEP)|397372(GHSR)|397495(BDNF)|396611(IRF1)|396629(TRAF6)|100156373(VIL1)|445517(RNH…	44
BP	GO:0035556	intracellular signal transduction	26/211	163/1833	0.0458173	0.470047	396723(DDX58)|396655(STAT1)|397559(RND3)|396840(SOX9)|733670(RGS2)|396613(CCL5)|397011(OPTN)|397422(CCL2)|397119(PLCD4)|397097(DGKA)|396629(TRAF6)|100037949(UIMC1)|100522363(AZU1)|397435(ESR1)	26
BP	GO:1903506	regulation of nucleic acid-templated transcription	32/211	209/1833	0.0468852	0.470047	396655(STAT1)|396923(STAT2)|733688(TXNIP)|396840(SOX9)|100038004(EGR2)|396611(IRF1)|396629(TRAF6)|397105(POU2F2)|397106(IL10)|100037949(UIMC1)|396697(ESR2)|397435(ESR1)	32
BP	GO:2001141	regulation of RNA biosynthetic process	32/211	209/1833	0.0468852	0.470047	396655(STAT1)|396923(STAT2)|733688(TXNIP)|396840(SOX9)|100038004(EGR2)|396611(IRF1)|396629(TRAF6)|397105(POU2F2)|397106(IL10)|100037949(UIMC1)|396697(ESR2)|397435(ESR1)	32
BP	GO:0002009	morphogenesis of an epithelium	5/211	18/1833	0.0470999	0.470047	396840(SOX9)|397528(SDC4)|396629(TRAF6)|397106(IL10)|397435(ESR1)	5
BP	GO:0002697	regulation of immune effector process	5/211	18/1833	0.0470999	0.470047	396752(RSAD2)|396723(DDX58)|493187(IL27)|396629(TRAF6)|397106(IL10)	5
BP	GO:0002791	regulation of peptide secretion	5/211	18/1833	0.0470999	0.470047	396752(RSAD2)|396723(DDX58)|396613(CCL5)|396629(TRAF6)|397106(IL10)	5
BP	GO:0051249	regulation of lymphocyte activation	5/211	18/1833	0.0470999	0.470047	397528(SDC4)|493187(IL27)|396611(IRF1)|396629(TRAF6)|397106(IL10)	5
CC	GO:0005576	extracellular region	44/152	285/1409	0.00416122	0.586732	396915(EDN1)|397570(OAS1)|396724(OLR1)|595123(NAMPT)|100152141(CTGF)|396613(CCL5)|396807(MYL6)|100157985(RNASET2)|397528(SDC4)|397009(ANGPT1)|397274(C1S)|397422(CCL2)|397683(IL15)|396945(SERPINE1)|397681(APOA4)|414836(FBN1)|493187(IL27)|100144490(IGFBP4)|497237(SCG2)|397495(BDNF)|397053(IL12A)|397686(IFNA1)|396687(LEAP2)|397509(KITLG)|445002(FST)|445517(RNH1)|396844(NPPB)|397140(OVGP1)|397106(IL1…	44
CC	GO:0000785	chromatin	5/152	17/1409	0.0289106	0.999998	406180(TNP2)|396611(IRF1)|397435(ESR1)|397486(PRM2)	5
CC	GO:0005615	extracellular space	17/152	101/1409	0.0364996	0.999998	595123(NAMPT)|396613(CCL5)|100157985(RNASET2)|397274(C1S)|397422(CCL2)|397683(IL15)|396945(SERPINE1)|397681(APOA4)|493187(IL27)|100144490(IGFBP4)|397053(IL12A)|397686(IFNA1)|397106(IL10)|397576(APOE)|396960(ALB)|397079(ADA2)|397578(AMH)	17
MF	GO:0005102	receptor binding	32/304	138/2292	0.000707839	0.095555	595123(NAMPT)|100152141(CTGF)|396613(CCL5)|397009(ANGPT1)|397422(CCL2)|397683(IL15)|414836(FBN1)|493187(IL27)|397495(BDNF)|397053(IL12A)|397686(IFNA1)|397509(KITLG)|396629(TRAF6)|396844(NPPB)|397106(IL10)|397435(ESR1)|396891(RLN2)|397576(APOE)|397079(ADA2)|397464(SCT)|397578(AMH)	32
MF	GO:0005126	cytokine receptor binding	13/304	39/2292	0.000973759	0.095555	396613(CCL5)|397422(CCL2)|397683(IL15)|493187(IL27)|397495(BDNF)|397053(IL12A)|397686(IFNA1)|397509(KITLG)|396629(TRAF6)	13
MF	GO:0008083	growth factor activity	11/304	31/2292	0.00133956	0.095555	397495(BDNF)|397053(IL12A)|397509(KITLG)|397079(ADA2)|397578(AMH)	11
MF	GO:0043565	sequence-specific DNA binding	14/304	55/2292	0.0101403	0.53148	396655(STAT1)|396840(SOX9)|100038004(EGR2)|396611(IRF1)|397105(POU2F2)|396697(ESR2)|397435(ESR1)	14
MF	GO:0004842	ubiquitin-protein transferase activity	7/304	21/2292	0.0149013	0.53148	396629(TRAF6)	7
MF	GO:0019787	ubiquitin-like protein transferase activity	7/304	21/2292	0.0149013	0.53148	396629(TRAF6)	7
MF	GO:0005125	cytokine activity	10/304	37/2292	0.0186261	0.569425	595123(NAMPT)|396613(CCL5)|397422(CCL2)|397683(IL15)|493187(IL27)|397053(IL12A)|397686(IFNA1)|397106(IL10)	10
MF	GO:0008201	heparin binding	5/304	14/2292	0.0286948	0.767585	100152141(CTGF)|414836(FBN1)|100522363(AZU1)|397576(APOE)|397079(ADA2)	5
MF	GO:0008270	zinc ion binding	20/304	100/2292	0.0350183	0.832656	396723(DDX58)|100125376(TES)|406180(TNP2)|397520(ANPEP)|396629(TRAF6)|396697(ESR2)|397435(ESR1)|397079(ADA2)	20
