# Supplementary material for: Transcriptome analysis of PK-15 cells in innate immune response to porcine deltacoronavirus infection
Source: PLoS One. 2019 Oct 1;14(10):e0223177. doi: 10.1371/journal.pone.0223177 (PMC6773216; doi:10.1371/journal.pone.0223177)
Supplement: S5 Table — (XLSX) [file pone.0223177.s005.xlsx]

## Sheet: S5
Category	GO term ID	Description	GeneRatio	BgRatio	P-value	FDR(padj)	Gene ID(gene name)	Count
BP	GO:0043087	regulation of GTPase activity	5/39	19/1815	3.28853e-05	0.0197312	397422(CCL2)|396613(CCL5)|733670(RGS2)	5
BP	GO:0006935	chemotaxis	4/39	22/1815	0.00100905	0.201679	100038004(EGR2)|397422(CCL2)|396613(CCL5)|100522363(AZU1)	4
BP	GO:0042330	taxis	4/39	22/1815	0.00100905	0.201679	100038004(EGR2)|397422(CCL2)|396613(CCL5)|100522363(AZU1)	4
BP	GO:0043547	positive regulation of GTPase activity	3/39	11/1815	0.00134453	0.201679	397422(CCL2)|396613(CCL5)|733670(RGS2)	3
BP	GO:0060326	cell chemotaxis	3/39	15/1815	0.00349272	0.398584	397422(CCL2)|396613(CCL5)|100522363(AZU1)	3
BP	GO:0006952	defense response	7/39	98/1815	0.00398584	0.398584	397422(CCL2)|396613(CCL5)|397686(IFNA1)|396687(LEAP2)|100522363(AZU1)|493187(IL27)|396859(NOS2)	7
BP	GO:0043207	response to external biotic stimulus	5/39	55/1815	0.00557708	0.406168	397422(CCL2)|396613(CCL5)|397686(IFNA1)|396687(LEAP2)|100522363(AZU1)	5
BP	GO:0051707	response to other organism	5/39	55/1815	0.00557708	0.406168	397422(CCL2)|396613(CCL5)|397686(IFNA1)|396687(LEAP2)|100522363(AZU1)	5
BP	GO:0009605	response to external stimulus	7/39	109/1815	0.00720766	0.406168	100038004(EGR2)|397422(CCL2)|396613(CCL5)|397686(IFNA1)|396687(LEAP2)|100522363(AZU1)|396859(NOS2)	7
BP	GO:0009607	response to biotic stimulus	5/39	60/1815	0.00809299	0.406168	397422(CCL2)|396613(CCL5)|397686(IFNA1)|396687(LEAP2)|100522363(AZU1)	5
BP	GO:0009615	response to virus	3/39	20/1815	0.00812335	0.406168	396613(CCL5)|397686(IFNA1)|100522363(AZU1)	3
BP	GO:0015711	organic anion transport	3/39	20/1815	0.00812335	0.406168	100519689(LRP2)|396859(NOS2)	3
BP	GO:0007399	nervous system development	5/39	62/1815	0.00929178	0.428851	100038004(EGR2)|397422(CCL2)|397599(B3GNT5)|100519689(LRP2)|100522363(AZU1)	5
BP	GO:0051336	regulation of hydrolase activity	5/39	67/1815	0.0128186	0.441014	397422(CCL2)|396613(CCL5)|733670(RGS2)	5
BP	GO:0022008	neurogenesis	4/39	45/1815	0.0143996	0.441014	100038004(EGR2)|397422(CCL2)|100519689(LRP2)|100522363(AZU1)	4
BP	GO:0002376	immune system process	7/39	128/1815	0.0168965	0.441014	397422(CCL2)|396613(CCL5)|397686(IFNA1)|100522363(AZU1)|493187(IL27)	7
BP	GO:0019932	second-messenger-mediated signaling	2/39	10/1815	0.0181625	0.441014	733670(RGS2)|100522363(AZU1)	2
BP	GO:0006955	immune response	6/39	101/1815	0.018653	0.441014	397422(CCL2)|396613(CCL5)|100522363(AZU1)|493187(IL27)	6
BP	GO:0043408	regulation of MAPK cascade	3/39	27/1815	0.0187883	0.441014	397422(CCL2)|396613(CCL5)|733670(RGS2)	3
BP	GO:0051247	positive regulation of protein metabolic process	5/39	74/1815	0.0191537	0.441014	397422(CCL2)|396613(CCL5)|100519689(LRP2)|100522363(AZU1)|493187(IL27)	5
BP	GO:0042035	regulation of cytokine biosynthetic process	2/39	11/1815	0.0218998	0.441014	100522363(AZU1)|493187(IL27)	2
BP	GO:0097529	myeloid leukocyte migration	2/39	11/1815	0.0218998	0.441014	397422(CCL2)|396613(CCL5)	2
BP	GO:0006954	inflammatory response	4/39	53/1815	0.0250215	0.441014	397422(CCL2)|396613(CCL5)|493187(IL27)|396859(NOS2)	4
BP	GO:0006941	striated muscle contraction	2/39	12/1815	0.0259265	0.441014	733670(RGS2)|100037999(TPM1)	2
BP	GO:0030595	leukocyte chemotaxis	2/39	12/1815	0.0259265	0.441014	397422(CCL2)|396613(CCL5)	2
BP	GO:0042089	cytokine biosynthetic process	2/39	12/1815	0.0259265	0.441014	100522363(AZU1)|493187(IL27)	2
BP	GO:0042107	cytokine metabolic process	2/39	12/1815	0.0259265	0.441014	100522363(AZU1)|493187(IL27)	2
BP	GO:0070371	ERK1 and ERK2 cascade	2/39	12/1815	0.0259265	0.441014	397422(CCL2)|396613(CCL5)	2
BP	GO:0000165	MAPK cascade	3/39	31/1815	0.0272167	0.441014	397422(CCL2)|396613(CCL5)|733670(RGS2)	3
BP	GO:0051345	positive regulation of hydrolase activity	3/39	32/1815	0.0295927	0.441014	397422(CCL2)|396613(CCL5)|733670(RGS2)	3
BP	GO:0007517	muscle organ development	2/39	13/1815	0.0302292	0.441014	100038004(EGR2)|100519689(LRP2)	2
BP	GO:0071356	cellular response to tumor necrosis factor	2/39	13/1815	0.0302292	0.441014	397422(CCL2)|396613(CCL5)	2
BP	GO:0007186	G-protein coupled receptor signaling pathway	5/39	84/1815	0.0313756	0.441014	397422(CCL2)|396613(CCL5)|733670(RGS2)	5
BP	GO:0001932	regulation of protein phosphorylation	4/39	58/1815	0.0335744	0.441014	397422(CCL2)|396613(CCL5)|733670(RGS2)|100522363(AZU1)	4
BP	GO:0034612	response to tumor necrosis factor	2/39	14/1815	0.0347947	0.441014	397422(CCL2)|396613(CCL5)	2
BP	GO:0044765	single-organism transport	8/39	183/1815	0.0365021	0.441014	396613(CCL5)|808503(COX1)|100519689(LRP2)|100522363(AZU1)|396859(NOS2)|808506(ATP6)|397154(CHGB)	8
BP	GO:0001817	regulation of cytokine production	3/39	35/1815	0.0373625	0.441014	100522363(AZU1)|493187(IL27)|396859(NOS2)	3
BP	GO:0009617	response to bacterium	3/39	35/1815	0.0373625	0.441014	397422(CCL2)|396687(LEAP2)|100522363(AZU1)	3
BP	GO:0023014	signal transduction by protein phosphorylation	3/39	35/1815	0.0373625	0.441014	397422(CCL2)|396613(CCL5)|733670(RGS2)	3
BP	GO:0043085	positive regulation of catalytic activity	4/39	60/1815	0.0374234	0.441014	397422(CCL2)|396613(CCL5)|733670(RGS2)|100522363(AZU1)	4
BP	GO:0030154	cell differentiation	7/39	151/1815	0.0382003	0.441014	100038004(EGR2)|397422(CCL2)|733670(RGS2)|100519689(LRP2)|100522363(AZU1)|493187(IL27)	7
BP	GO:0010604	positive regulation of macromolecule metabolic process	6/39	119/1815	0.0383857	0.441014	100038004(EGR2)|397422(CCL2)|396613(CCL5)|100519689(LRP2)|100522363(AZU1)|493187(IL27)	6
BP	GO:0040011	locomotion	4/39	61/1815	0.0394406	0.441014	100038004(EGR2)|397422(CCL2)|396613(CCL5)|100522363(AZU1)	4
BP	GO:0014706	striated muscle tissue development	2/39	15/1815	0.0396104	0.441014	100038004(EGR2)|100519689(LRP2)	2
BP	GO:0051607	defense response to virus	2/39	15/1815	0.0396104	0.441014	397686(IFNA1)|100522363(AZU1)	2
BP	GO:0006820	anion transport	3/39	36/1815	0.0401644	0.441014	100519689(LRP2)|396859(NOS2)	3
BP	GO:0098542	defense response to other organism	3/39	36/1815	0.0401644	0.441014	397686(IFNA1)|396687(LEAP2)|100522363(AZU1)	3
BP	GO:0050790	regulation of catalytic activity	6/39	122/1815	0.0426358	0.441014	397422(CCL2)|396613(CCL5)|733670(RGS2)|100522363(AZU1)	6
BP	GO:0032101	regulation of response to external stimulus	3/39	37/1815	0.0430711	0.441014	397422(CCL2)|396613(CCL5)|396859(NOS2)	3
BP	GO:0007275	multicellular organism development	8/39	189/1815	0.0431403	0.441014	100038004(EGR2)|397422(CCL2)|397599(B3GNT5)|100519689(LRP2)|100522363(AZU1)|493187(IL27)|397102(AMBN)	8
BP	GO:0032501	multicellular organismal process	11/39	299/1815	0.0442071	0.441014	100038004(EGR2)|397422(CCL2)|733670(RGS2)|397599(B3GNT5)|100519689(LRP2)|100522363(AZU1)|100037999(TPM1)|493187(IL27)|396859(NOS2)|397102(AMBN)	11
BP	GO:0065009	regulation of molecular function	8/39	190/1815	0.0443215	0.441014	397422(CCL2)|396613(CCL5)|733670(RGS2)|397686(IFNA1)|100522363(AZU1)|493187(IL27)	8
BP	GO:0060047	heart contraction	2/39	16/1815	0.044664	0.441014	733670(RGS2)|100037999(TPM1)	2
BP	GO:1901214	regulation of neuron death	2/39	16/1815	0.044664	0.441014	397422(CCL2)|396613(CCL5)	2
BP	GO:1902578	single-organism localization	8/39	191/1815	0.0455245	0.441014	396613(CCL5)|808503(COX1)|100519689(LRP2)|100522363(AZU1)|396859(NOS2)|808506(ATP6)|397154(CHGB)	8
BP	GO:0048731	system development	7/39	157/1815	0.0458472	0.441014	100038004(EGR2)|397422(CCL2)|397599(B3GNT5)|100519689(LRP2)|100522363(AZU1)|493187(IL27)|397102(AMBN)	7
BP	GO:0042325	regulation of phosphorylation	4/39	64/1815	0.0458647	0.441014	397422(CCL2)|396613(CCL5)|733670(RGS2)|100522363(AZU1)	4
BP	GO:0044767	single-organism developmental process	9/39	227/1815	0.0461494	0.441014	100038004(EGR2)|397422(CCL2)|733670(RGS2)|397599(B3GNT5)|100519689(LRP2)|100522363(AZU1)|493187(IL27)|397102(AMBN)	9
BP	GO:0044707	single-multicellular organism process	10/39	264/1815	0.0466348	0.441014	100038004(EGR2)|397422(CCL2)|733670(RGS2)|397599(B3GNT5)|100519689(LRP2)|100522363(AZU1)|493187(IL27)|396859(NOS2)|397102(AMBN)	10
BP	GO:0051246	regulation of protein metabolic process	6/39	125/1815	0.0471781	0.441014	397422(CCL2)|396613(CCL5)|733670(RGS2)|100519689(LRP2)|100522363(AZU1)|493187(IL27)	6
BP	GO:0007165	signal transduction	14/39	420/1815	0.0475909	0.441014	397422(CCL2)|396613(CCL5)|733670(RGS2)|397686(IFNA1)|100519689(LRP2)|100522363(AZU1)|493187(IL27)	14
BP	GO:0051240	positive regulation of multicellular organismal process	4/39	65/1815	0.0481303	0.441014	733670(RGS2)|100519689(LRP2)|100522363(AZU1)|493187(IL27)	4
BP	GO:0003015	heart process	2/39	17/1815	0.0499436	0.441014	733670(RGS2)|100037999(TPM1)	2
BP	GO:0050900	leukocyte migration	2/39	17/1815	0.0499436	0.441014	397422(CCL2)|396613(CCL5)	2
BP	GO:0060537	muscle tissue development	2/39	17/1815	0.0499436	0.441014	100038004(EGR2)|100519689(LRP2)	2
CC	GO:0098552	side of membrane	2/27	18/1395	0.0456236	0.745288	733670(RGS2)|100519689(LRP2)	2
MF	GO:0005125	cytokine activity	5/60	38/2273	0.00278385	0.236568	397422(CCL2)|396613(CCL5)|397686(IFNA1)|493187(IL27)	5
MF	GO:0005126	cytokine receptor binding	5/60	40/2273	0.00350471	0.236568	397422(CCL2)|396613(CCL5)|397686(IFNA1)|493187(IL27)	5
